# Supplementary material for: High-Throughput MicroRNA Profiling of Vitreoretinal Lymphoma: Vitreous and Serum MicroRNA Profiles Distinct from Uveitis
Source: J Clin Med. 2020 Jun 12;9(6):1844. doi: 10.3390/jcm9061844 (PMC7356511; doi:10.3390/jcm9061844)
Supplement: Supplementary file 1 [file jcm-09-01844-s001.zip]

Archive with 1 entries (1 files):
- JCM supplementary table é╠âRâsü[.xlsx
