# Supplementary material for: High-Throughput MicroRNA Profiling of Vitreoretinal Lymphoma: Vitreous and Serum MicroRNA Profiles Distinct from Uveitis
Source: J Clin Med. 2020 Jun 12;9(6):1844. doi: 10.3390/jcm9061844 (PMC7356511; doi:10.3390/jcm9061844)
Supplement: Supplementary file 1 [file jcm-09-01844-s001.zip › JCM supplementary table é╠âRâsü[.xlsx]

## Sheet: supplementary table S1
Suppmenentary Table S1. Vitreous miRNAs modulated in vitreoretinal lymphoma versus macular hole/epiretinal membrane subjects descending order of fold change.
Transcript ID	Fold change	p value
miR-4672	7.96539	2.19663e-15
miR-1288-3p	7.48658	1.17406e-11
miR-3692-5p	7.33013	2.1706e-09
miR-30b-3p	7.32199	2.27711e-12
miR-1290	7.23702	7.19076e-08
miR-4456	7.06493	1.29349e-16
miR-21-5p	7.05456	9.51985e-14
miR-30c-1-3p	7.01571	1.55646e-08
miR-6071	6.98638	4.15054e-08
miR-433-5p	6.94265	1.37487e-24
miR-548ab	6.93433	1.50069e-16
miR-3687	6.92492	1.16502e-13
miR-6762-3p	6.86581	4.84496e-15
miR-642b-5p	6.7952	7.13054e-18
miR-6736-3p	6.68922	2.40411e-09
miR-6738-3p	6.68218	2.64572e-13
miR-4733-3p	6.68065	3.98504e-32
miR-657	6.68025	1.24891e-35
miR-3144-5p	6.67498	7.87701e-13
miR-765	6.65984	3.51782e-17
miR-487b-5p	6.65288	2.64492e-10
miR-3198	6.6232	1.8602e-18
miR-6758-5p	6.62119	1.55426e-13
miR-885-5p	6.6154	2.15714e-13
miR-1246	6.60587	1.48765e-06
miR-6857-5p	6.59873	7.66525e-07
miR-6072	6.57471	1.24005e-16
miR-6831-5p	6.56737	1.51289e-06
miR-1266-5p	6.54929	8.90287e-17
miR-764	6.54047	1.02799e-17
miR-3173-5p	6.54002	2.3625e-10
miR-6783-3p	6.53612	1.52127e-11
miR-6740-5p	6.51346	6.37792e-37
miR-371b-3p	6.51321	3.78394e-09
miR-6772-3p	6.50816	1.1397e-16
miR-7152-5p	6.48427	7.05472e-16
miR-6742-5p	6.45423	5.59358e-08
miR-8078	6.45405	4.07233e-07
miR-3127-5p	6.44501	1.02594e-25
miR-6876-3p	6.42755	2.64878e-11
miR-6873-3p	6.42506	5.33195e-14
miR-6751-3p	6.42352	5.5411e-10
miR-574-5p	6.42259	2.24051e-08
miR-6750-3p	6.41071	6.08636e-08
miR-4748	6.40629	2.52674e-10
miR-6835-5p	6.40338	2.82226e-07
miR-4732-3p	6.38985	1.15372e-10
miR-6883-5p	6.37517	1.1204e-09
miR-3192-3p	6.3736	1.55823e-13
miR-6716-3p	6.37248	5.26259e-32
miR-5699-5p	6.37144	3.52144e-11
miR-1304-3p	6.36961	5.16604e-13
miR-6133	6.36592	1.44826e-15
miR-6855-5p	6.3595	2.3497e-12
miR-8077	6.35853	1.16962e-09
miR-466	6.3069	7.58639e-13
miR-6857-3p	6.30396	6.95364e-13
miR-7155-3p	6.30101	2.9457e-33
miR-659-3p	6.29928	1.83323e-08
miR-6740-3p	6.28985	2.18787e-08
miR-6883-3p	6.2864	3.61139e-12
miR-1538	6.28334	1.0636e-09
miR-1303	6.28313	4.34253e-13
miR-6753-3p	6.282	1.03471e-09
miR-5095	6.27994	7.12857e-08
miR-4329	6.27287	1.25334e-15
miR-503-3p	6.27071	1.26619e-12
miR-6809-3p	6.24108	1.55315e-10
miR-4804-3p	6.23668	2.96466e-17
miR-6867-5p	6.22672	1.9007e-12
miR-4283	6.22484	2.85908e-17
miR-6868-3p	6.21318	5.99214e-13
miR-3605-3p	6.21017	2.13429e-10
miR-6761-3p	6.21005	1.2609e-07
miR-487a-5p	6.20754	7.77889e-16
miR-3191-5p	6.20693	2.85846e-09
miR-3935	6.19862	2.16226e-11
miR-4740-3p	6.18925	4.19593e-06
miR-6852-5p	6.18811	3.38362e-15
miR-6823-3p	6.18745	2.11382e-07
miR-6779-3p	6.16748	8.8043e-08
miR-4793-3p	6.16725	2.81755e-15
miR-3911	6.15177	1.87199e-08
miR-4297	6.15091	1.47885e-08
miR-3653-5p	6.14884	6.11384e-16
miR-6855-3p	6.14435	4.37794e-11
miR-4726-3p	6.13819	2.176e-09
let-7d-3p	6.13594	8.93145e-16
miR-629-3p	6.13554	2.9102e-38
miR-26b-3p	6.13204	6.07437e-14
miR-6882-3p	6.12736	2.14942e-07
miR-6824-3p	6.1242	1.71989e-11
miR-642a-5p	6.11798	2.43169e-09
miR-1266-3p	6.11632	1.54368e-35
miR-5587-3p	6.10812	3.89875e-07
miR-6849-3p	6.10109	8.34103e-12
miR-6780a-3p	6.08121	2.88928e-36
miR-6778-3p	6.08015	2.65218e-08
miR-4284	6.06711	5.52667e-09
miR-1250-3p	6.0617	6.86057e-10
miR-3945	6.04032	2.34875e-09
miR-6890-3p	6.02658	1.2259e-07
miR-6769a-3p	6.02408	1.03789e-06
miR-3617-3p	6.00076	4.38885e-10
miR-4647	6.00073	2.40122e-36
miR-6748-3p	6.00051	1.09046e-07
miR-208a-5p	5.9863	3.3504e-12
miR-675-3p	5.98331	6.25368e-08
miR-4324	5.9823	1.48489e-15
miR-500b-3p	5.9665	2.32464e-12
miR-5096	5.9659	7.5411e-06
miR-4540	5.96236	1.47637e-15
miR-4685-3p	5.95653	2.9794e-06
miR-6791-3p	5.95417	5.33922e-13
miR-4639-3p	5.95179	1.91895e-09
miR-6751-5p	5.94836	4.85343e-06
miR-3928-5p	5.94305	1.29843e-16
miR-5002-3p	5.93914	1.07272e-08
miR-1285-3p	5.93868	2.64136e-06
miR-3622a-3p	5.93385	1.04033e-07
miR-3650	5.93187	3.53418e-17
miR-1273a	5.93008	2.39455e-07
miR-6856-5p	5.92948	2.24322e-08
miR-4682	5.92715	3.02964e-14
miR-4701-3p	5.91184	1.16155e-08
miR-5585-3p	5.90214	1.67028e-05
miR-6509-3p	5.90068	5.4446e-13
miR-4502	5.90057	9.43545e-16
miR-330-5p	5.90019	3.17037e-12
miR-892b	5.89999	6.66085e-13
miR-7155-5p	5.8877	1.37505e-05
miR-6815-3p	5.88283	1.43554e-12
miR-4714-5p	5.87347	2.48073e-34
miR-6846-3p	5.87312	4.69688e-08
miR-615-3p	5.86596	4.13588e-09
miR-6773-3p	5.8635	3.54472e-16
miR-6512-3p	5.85237	2.65122e-15
miR-6833-3p	5.84824	4.8981e-07
miR-3120-5p	5.84173	4.56768e-33
miR-4646-3p	5.84106	1.40299e-06
miR-612	5.83315	5.51253e-06
miR-23b-3p	5.82994	2.54403e-11
miR-4756-3p	5.82218	1.03055e-32
miR-3160-3p	5.81955	3.41081e-34
miR-3944-3p	5.81831	5.20753e-06
miR-2682-3p	5.80074	3.17876e-08
miR-2355-5p	5.79653	1.83234e-11
miR-608	5.79544	2.84684e-08
miR-493-3p	5.79004	2.93781e-24
miR-3130-5p	5.78862	4.35739e-07
miR-4692	5.78478	2.14103e-30
miR-4698	5.78458	3.26719e-10
miR-4330	5.78368	2.72184e-33
miR-519d-3p	5.78153	9.34807e-14
miR-6742-3p	5.77272	1.43609e-11
miR-1293	5.76788	4.73997e-13
miR-1273e	5.76648	9.48883e-06
miR-125a-5p	5.76322	2.49329e-16
miR-668-3p	5.76213	1.09534e-07
miR-6511a-3p	5.75916	9.80434e-07
miR-187-3p	5.75769	5.79903e-10
miR-3685	5.7557	4.89108e-15
miR-3151-3p	5.75464	8.51327e-06
miR-6134	5.75254	7.6951e-06
miR-125b-5p	5.75126	3.45532e-14
miR-6514-3p	5.74462	2.88768e-10
miR-6861-3p	5.74283	5.34977e-06
miR-4481	5.74028	8.4776e-06
miR-192-5p	5.73765	2.23888e-15
miR-4717-3p	5.71845	3.50784e-07
miR-4669	5.71225	1.9976e-06
miR-595	5.71	1.26036e-07
miR-6782-3p	5.70346	4.43405e-08
miR-4326	5.69858	6.34145e-15
miR-4482-3p	5.69833	1.68904e-11
miR-4268	5.69194	1.52683e-06
miR-3689b-3p, miR-3689c	5.6846	3.56403e-12
miR-2113	5.68211	2.86899e-13
miR-6730-5p	5.67851	1.24712e-09
miR-1306-3p	5.67571	6.46453e-17
miR-1301-5p	5.67552	1.51408e-08
miR-485-3p	5.66839	1.75213e-07
miR-7151-3p	5.66807	7.48298e-08
miR-486-5p	5.66609	3.3416e-06
miR-585-5p	5.66178	3.25578e-07
miR-5193	5.65691	4.73246e-08
miR-6868-5p	5.65641	1.28181e-14
miR-6499-3p	5.65374	3.78845e-15
miR-6881-3p	5.64695	2.11936e-09
miR-4780	5.64548	3.04942e-09
miR-4644	5.63356	7.25047e-14
miR-6745	5.63325	1.20986e-26
miR-6754-3p	5.63044	8.59998e-06
miR-4474-3p	5.62482	3.83649e-16
miR-584-3p	5.62347	1.95368e-11
miR-4305	5.62239	3.0785e-08
miR-7976	5.62135	7.94967e-11
miR-4321	5.61929	1.29902e-08
miR-4276	5.61537	5.15303e-05
miR-551a	5.61431	7.8988e-16
miR-1226-3p	5.61337	7.63494e-12
miR-6872-5p	5.61192	3.26619e-12
miR-6747-3p	5.60801	5.30553e-06
miR-6726-3p	5.60746	1.2815e-05
miR-6886-3p	5.60495	6.73324e-06
miR-6504-5p	5.60203	1.32447e-13
miR-138-1-3p	5.59841	5.18766e-15
miR-4479	5.59701	1.25926e-05
miR-6787-3p	5.59552	1.64104e-06
miR-4641	5.5937	2.28268e-12
miR-6837-5p	5.59144	1.06964e-05
miR-6743-3p	5.59061	3.03463e-05
miR-6886-5p	5.58674	1.0654e-08
miR-216b-3p	5.58618	7.94833e-33
miR-1972	5.57023	8.06815e-06
miR-6737-3p	5.5685	1.21244e-08
miR-6789-3p	5.55987	2.77631e-06
miR-6803-3p	5.55971	1.71879e-05
miR-4716-3p	5.55705	1.04711e-06
miR-197-3p	5.55053	1.33837e-05
miR-2278	5.54405	1.11668e-05
miR-6734-5p	5.54374	2.78341e-06
miR-6867-3p	5.54288	1.52672e-05
miR-6834-5p	5.54022	1.5867e-05
miR-6878-3p	5.53975	1.32986e-11
miR-6744-3p	5.53702	1.2976e-11
miR-6884-5p	5.53109	1.11419e-16
miR-7850-5p	5.53065	1.11702e-10
miR-887-5p	5.52918	6.60441e-09
miR-4290	5.52907	6.78286e-07
miR-6870-5p	5.50493	2.95094e-05
miR-3616-3p	5.50305	3.82475e-05
miR-5685	5.50053	3.38802e-11
miR-18b-3p	5.49643	5.96197e-07
miR-664b-3p	5.48053	4.29051e-07
miR-4520-5p	5.47809	1.08894e-09
miR-6889-3p	5.47685	1.48467e-06
miR-3064-5p	5.47637	1.4282e-07
miR-342-3p	5.47023	7.04634e-07
miR-5684	5.47005	1.12905e-13
miR-494-5p	5.46918	2.04285e-15
miR-6830-3p	5.46771	2.50033e-08
miR-583	5.46511	7.00507e-06
miR-6788-3p	5.45999	1.65101e-06
miR-125a-3p	5.45931	1.39554e-05
miR-5189-3p	5.44685	3.32345e-05
miR-3646	5.44623	4.52666e-06
miR-4450	5.44499	2.11351e-05
let-7b-3p	5.44429	8.66755e-08
miR-2276-3p	5.44044	8.44029e-08
miR-6847-3p	5.43952	9.21912e-12
miR-6848-3p	5.43158	8.94699e-06
miR-3064-3p	5.43013	1.24482e-09
miR-6741-3p	5.42214	1.68011e-05
miR-6799-3p	5.41818	1.55557e-08
miR-3184-3p	5.4172	3.03899e-05
miR-3074-5p	5.41704	7.2514e-08
miR-4314	5.41493	1.65696e-14
miR-1207-3p	5.4143	4.11617e-14
miR-6081	5.40977	2.40142e-06
miR-891a-5p	5.40262	4.54509e-13
miR-4695-3p	5.40258	4.76844e-05
miR-3158-3p	5.3993	3.11728e-09
miR-6757-3p	5.39473	9.32147e-15
miR-6505-3p	5.38849	4.27826e-28
miR-4299	5.38739	1.93148e-05
miR-6862-3p	5.38452	4.32573e-05
miR-1249-5p	5.37415	4.73042e-05
miR-6775-3p	5.37226	3.03101e-06
miR-5708	5.36813	1.26994e-07
miR-4451	5.36786	4.15105e-08
miR-1182	5.3578	2.23831e-06
miR-6821-3p	5.35453	9.69096e-14
miR-3591-3p	5.34467	2.33484e-08
miR-1910-5p	5.34259	1.3953e-05
miR-6776-3p	5.34142	2.46281e-05
miR-6746-3p	5.33538	9.62993e-09
miR-514b-5p	5.33297	3.76043e-06
miR-8070	5.32838	1.84529e-30
miR-6759-3p	5.32735	2.48141e-05
miR-6790-5p	5.32457	0.000130073
miR-6894-3p	5.32031	3.36543e-05
miR-3940-3p	5.31912	2.71581e-05
miR-769-3p	5.31752	1.9245e-10
miR-6875-3p	5.31306	2.0231e-05
miR-6786-3p	5.31098	3.02965e-05
miR-199a-5p	5.30952	2.08537e-11
miR-3189-5p	5.30317	9.51227e-15
miR-4265	5.30253	8.82185e-05
miR-1825	5.29818	2.87379e-05
miR-3614-5p	5.29057	1.04126e-05
miR-8075	5.28589	2.01284e-06
miR-3138	5.27165	7.71386e-07
miR-632	5.268	1.12545e-08
miR-449b-3p	5.26636	7.5623e-05
miR-4476	5.26604	8.88705e-05
miR-939-3p	5.26426	1.56131e-05
miR-194-3p	5.25696	4.23914e-10
miR-6852-3p	5.25179	5.11551e-09
miR-4686	5.24958	3.04606e-08
miR-3615	5.24875	2.37333e-09
miR-5588-3p	5.24849	1.22228e-08
miR-7109-3p	5.2476	7.70625e-05
miR-6829-3p	5.24725	4.16858e-06
miR-6770-3p	5.24327	2.43962e-05
miR-1296-5p	5.24306	1.13423e-08
miR-6069	5.22309	7.66422e-06
miR-873-3p	5.21489	4.40161e-05
miR-603	5.20666	4.08476e-13
miR-6827-3p	5.19803	1.57975e-07
miR-1236-5p	5.19276	0.000143021
miR-661	5.19032	2.50849e-07
miR-3666	5.18521	3.49852e-09
miR-7110-3p	5.18247	3.29832e-05
miR-6815-5p	5.18239	9.5125e-05
miR-6780b-3p	5.17996	2.23717e-05
let-7a-2-3p	5.17915	2.90034e-15
miR-30b-5p	5.17747	4.61309e-30
miR-4521	5.17169	1.77996e-10
miR-4251	5.15983	2.42839e-27
miR-3620-3p	5.13996	3.7437e-05
miR-210-3p	5.13877	3.93424e-05
miR-6802-3p	5.1237	6.15785e-05
miR-5584-3p	5.12092	2.45567e-15
miR-1273h-3p	5.11983	7.52253e-10
miR-346	5.11457	3.41386e-05
miR-6735-3p	5.10963	1.88595e-05
miR-6833-5p	5.10956	1.24791e-06
miR-671-3p	5.10451	2.72154e-06
miR-4252	5.10297	1.28523e-06
miR-6814-3p	5.10003	1.35441e-09
miR-6885-3p	5.09064	2.62788e-05
miR-6780a-5p	5.08734	1.16484e-05
miR-1184	5.08288	2.03438e-31
miR-1909-5p	5.08015	4.4523e-05
miR-139-3p	5.07476	0.000150322
miR-550a-3p	5.06877	1.00249e-05
miR-4776-3p	5.06858	9.62966e-07
miR-3667-3p	5.0598	1.13896e-06
miR-6893-3p	5.05729	3.2543e-05
miR-4676-5p	5.05594	2.19398e-05
miR-935	5.05534	8.20675e-06
miR-7113-5p	5.04286	2.32293e-06
miR-1273c	5.03445	4.52984e-07
miR-7641	5.03162	0.00046172
miR-4664-5p	5.02856	1.47391e-05
miR-921	5.02734	5.2342e-13
miR-937-3p	5.02183	3.56474e-11
miR-1273h-5p	4.99601	4.81681e-05
miR-4758-3p	4.99414	0.000184371
miR-2277-5p	4.99377	3.03338e-10
miR-3156-3p	4.97428	8.66671e-05
miR-1291	4.97352	9.15695e-08
miR-323a-5p	4.97231	2.57841e-05
miR-4436a	4.97146	4.86891e-06
miR-550b-3p	4.97046	5.55788e-06
miR-3202	4.96979	9.35139e-09
miR-4260	4.9643	4.12028e-05
miR-6826-3p	4.96324	6.41403e-05
miR-433-3p	4.96185	8.51314e-08
miR-6847-5p	4.95448	1.3123e-07
miR-431-3p	4.95384	1.02982e-10
miR-3655	4.94838	1.3349e-13
miR-5088-3p	4.94101	2.85263e-05
miR-449c-3p	4.93811	8.51691e-06
miR-4279	4.93711	0.00017395
miR-3125	4.93603	1.98922e-10
miR-4296	4.93217	1.89286e-06
miR-18a-3p	4.93105	1.52856e-15
miR-129-5p	4.92534	1.92341e-08
miR-664a-3p	4.92125	4.99581e-06
miR-3689a-3p	4.91673	1.47934e-08
miR-4786-3p	4.90783	5.07069e-09
miR-3927-5p	4.90757	6.10574e-14
miR-605-5p	4.90713	1.19114e-33
miR-4708-5p	4.907	2.6135e-05
miR-5581-3p	4.90601	2.49208e-06
miR-8485	4.90364	0.000118869
miR-5589-5p	4.90301	6.98684e-05
miR-6754-5p	4.90267	0.000158076
miR-3713	4.89946	1.97839e-13
miR-4784	4.89662	1.12492e-07
miR-4731-5p	4.89296	0.000218394
miR-6876-5p	4.89082	8.45027e-05
miR-3691-3p	4.87681	8.23778e-12
miR-604	4.86539	1.29245e-11
miR-7843-5p	4.86427	3.51374e-05
miR-412-3p	4.84947	1.90584e-09
miR-3150b-3p	4.8473	3.14061e-10
miR-4738-3p	4.84632	0.000190054
miR-1273f	4.84401	0.00021039
miR-6832-3p	4.83134	1.58666e-05
miR-6728-5p	4.81887	1.07695e-06
miR-4754	4.81882	2.64344e-05
miR-485-5p	4.81648	5.78794e-13
miR-212-3p	4.81288	1.90205e-07
miR-4697-3p	4.81168	9.94548e-05
miR-4533	4.80417	0.000133074
miR-4763-5p	4.80258	0.000243163
miR-3918	4.79942	5.3246e-05
miR-4419a	4.79921	0.000192248
miR-6804-3p	4.79756	0.000280308
miR-3137	4.79755	2.34109e-06
miR-6774-3p	4.78834	4.2327e-12
miR-6500-3p	4.78577	4.6709e-10
miR-3175	4.78179	0.000278111
miR-323b-5p	4.77493	1.14405e-10
miR-34c-3p	4.77447	9.73358e-14
miR-154-5p	4.77072	1.06816e-12
miR-23a-3p	4.76548	8.45981e-07
miR-551b-3p	4.76515	1.29763e-13
miR-3174	4.76514	1.17591e-13
miR-7702	4.75502	2.59469e-08
miR-4792	4.75477	0.000124834
miR-4638-3p	4.75388	0.000104578
miR-6734-3p	4.73754	2.98771e-05
miR-198	4.73604	1.5583e-05
miR-943	4.73153	1.06883e-13
miR-4684-3p	4.72427	1.63385e-06
miR-4700-3p	4.72088	0.000164694
miR-619-5p	4.71912	0.000459217
miR-3155b	4.71695	1.69038e-06
miR-4440	4.71351	0.000300505
miR-3126-3p	4.71249	3.04707e-14
miR-1233-3p	4.71004	7.73598e-05
miR-6508-5p	4.70926	6.45926e-06
miR-8083	4.70596	6.17891e-06
miR-4654	4.70353	4.58937e-05
miR-4786-5p	4.70074	9.92281e-06
miR-5004-5p	4.69876	4.55005e-08
let-7b-5p	4.69125	1.43839e-13
miR-5195-5p	4.69108	4.02898e-07
miR-4287	4.68812	8.85414e-08
miR-146b-3p	4.68512	3.3269e-12
miR-3679-5p	4.68305	5.16707e-06
miR-4518	4.68259	8.47881e-07
miR-7160-5p	4.68113	0.000460632
miR-199b-5p	4.67258	2.97107e-08
miR-5006-5p	4.67245	0.000277114
miR-1204	4.67059	5.64351e-10
miR-4472	4.65632	0.000286394
miR-3944-5p	4.65482	1.79439e-05
miR-34a-5p	4.64304	1.35638e-09
miR-517a-3p, miR-517b-3p	4.64184	8.25553e-10
miR-6790-3p	4.64039	0.000317952
miR-3150a-5p	4.63916	7.33663e-06
miR-8055	4.63877	2.63708e-10
miR-6510-5p	4.63612	3.97257e-05
miR-589-5p	4.62965	2.29775e-13
miR-422a	4.61421	2.22624e-07
miR-222-5p	4.61272	3.69278e-13
miR-2277-3p	4.60244	1.82297e-05
miR-483-3p	4.60128	9.15389e-05
miR-320c	4.59975	6.22281e-13
miR-4319	4.59401	3.4842e-09
miR-1260b	4.59133	4.61802e-05
miR-4285	4.58942	1.24778e-05
miR-550a-5p	4.58938	0.000262616
miR-3922-5p	4.58835	3.62542e-05
miR-8081	4.58153	6.18685e-11
miR-1260a	4.57903	0.000340669
miR-6083	4.57826	1.3336e-09
miR-6840-5p	4.5751	1.85879e-05
miR-3649	4.57472	4.01413e-13
miR-4304	4.57219	7.56284e-05
miR-374c-3p	4.567	4.79119e-13
miR-8087	4.56314	1.13865e-05
miR-4664-3p	4.54846	0.000172846
miR-6822-3p	4.54786	6.17406e-10
miR-5010-3p	4.54182	0.000794252
miR-7152-3p	4.54147	1.77164e-09
miR-488-5p	4.53677	3.37196e-08
miR-6797-3p	4.53178	0.000184097
miR-99b-3p	4.53041	8.08491e-07
miR-6834-3p	4.52645	8.07817e-05
miR-6881-5p	4.52385	0.00020591
miR-6732-3p	4.51825	0.000493902
miR-216a-3p	4.51576	1.84058e-13
miR-4523	4.50906	3.7476e-05
miR-4254	4.50865	1.58244e-08
miR-675-5p	4.50469	7.23518e-05
miR-6895-5p	4.50138	0.00031796
miR-6788-5p	4.50089	7.25101e-13
miR-6836-5p	4.49978	0.000190722
miR-3663-5p	4.49526	0.000439902
miR-1287-5p	4.49298	2.09049e-13
miR-4648	4.49215	1.00582e-05
miR-3678-3p	4.49091	9.34887e-06
miR-1273g-3p	4.48929	0.000376151
miR-6801-5p	4.48521	0.000335224
miR-7162-3p	4.4831	1.42865e-13
miR-6499-5p	4.48269	0.000527344
miR-328-3p	4.47991	0.000243876
miR-6841-3p	4.47854	3.73865e-06
miR-6764-5p	4.47337	7.00419e-06
miR-3190-3p	4.47207	4.12471e-05
miR-652-5p	4.47196	0.000173124
miR-6759-5p	4.46595	0.000330215
miR-214-5p	4.4657	1.04634e-13
miR-1250-5p	4.4651	2.44113e-09
miR-4652-3p	4.45408	3.59902e-05
miR-7111-3p	4.4529	0.000556429
miR-196b-3p	4.45038	7.69267e-13
miR-6814-5p	4.45001	7.37085e-10
miR-9500	4.44333	0.000155139
miR-7851-3p	4.44138	0.00040675
miR-98-3p	4.43644	2.50424e-08
miR-6851-3p	4.43591	0.000172304
miR-6739-3p	4.43529	1.07725e-07
miR-7106-5p	4.43442	0.000339998
miR-6871-3p	4.42907	1.09992e-06
miR-4269	4.42756	0.000307549
miR-6501-5p	4.42044	9.16426e-07
miR-193a-5p	4.41557	0.000418515
miR-92a-2-5p	4.4119	4.55541e-06
miR-4437	4.40772	7.7736e-09
miR-5001-3p	4.40212	1.99217e-09
miR-4655-3p	4.3888	6.55337e-05
miR-744-3p	4.38807	1.93991e-13
miR-6744-5p	4.38719	0.000181156
miR-409-3p	4.38715	3.37175e-06
miR-520g-3p	4.385	5.13152e-25
miR-506-3p	4.38235	1.20999e-13
miR-4529-3p	4.37285	0.000119622
miR-4506	4.37184	6.04133e-09
miR-6513-3p	4.3662	8.16818e-26
miR-6504-3p	4.36371	6.42752e-05
miR-3173-3p	4.36149	0.000218551
miR-4478	4.35428	0.000817859
miR-4267	4.35189	6.59973e-05
miR-6809-5p	4.35087	2.92577e-09
miR-4642	4.3473	0.000317929
miR-3687	4.34702	0.00393065
miR-3922-3p	4.34243	1.58203e-13
miR-4685-5p	4.34207	0.0004999
miR-6843-3p	4.3393	1.91092e-13
miR-4769-3p	4.33809	0.000338456
miR-566	4.33664	1.00007e-05
miR-767-3p	4.33565	1.09142e-06
miR-1276	4.33039	1.77375e-13
miR-432-3p	4.33024	3.24197e-07
miR-4722-3p	4.32932	0.000597046
miR-3659	4.32912	2.54447e-07
miR-1468-5p	4.32798	3.16097e-13
miR-6877-3p	4.32596	0.000452139
miR-572	4.32509	0.000236753
miR-7855-5p	4.32435	1.44912e-06
miR-185-3p	4.32433	0.000393855
miR-770-5p	4.32207	4.48575e-07
miR-212-5p	4.31868	1.42983e-05
miR-1296-3p	4.31445	0.000101638
miR-6804-5p	4.31388	6.81432e-05
miR-6129	4.31119	1.82786e-13
miR-519e-3p	4.30916	1.49035e-13
miR-1200	4.29453	1.73023e-06
miR-4667-3p	4.29357	0.000194363
miR-575	4.29344	3.63915e-05
miR-6870-3p	4.29071	0.000328139
miR-6820-3p	4.29031	0.000267056
miR-494-3p	4.2878	0.000523034
miR-149-5p	4.2834	0.000337545
miR-542-5p	4.28209	1.27448e-07
miR-6813-5p	4.28093	0.00103556
miR-1267	4.28021	4.82142e-06
miR-3200-3p	4.27385	7.09977e-07
miR-557	4.27115	7.24664e-06
miR-589-3p	4.26135	3.94481e-13
miR-1539	4.26036	0.00040006
miR-493-3p	4.258	0.000456669
miR-1915-5p	4.25595	0.000177374
miR-656-5p	4.25559	9.63742e-09
miR-6764-3p	4.25296	8.40109e-09
miR-208a-5p	4.25103	0.000715633
miR-134-3p	4.24992	3.9819e-05
miR-6884-3p	4.2435	0.000411879
miR-4717-5p	4.24102	2.5979e-07
miR-188-5p	4.24026	8.80473e-05
miR-654-3p	4.22785	9.93155e-14
miR-4453	4.22295	2.40373e-09
miR-5194	4.22268	1.64144e-08
miR-4445-3p	4.22177	1.61219e-13
miR-3666	4.22042	0.000380856
miR-6879-3p	4.21677	0.000283816
miR-4657	4.20332	5.52412e-05
miR-6728-3p	4.20276	0.000553892
miR-6511b-3p	4.20108	0.000630005
miR-3184-5p	4.19766	9.90574e-05
miR-433-5p	4.19614	0.00267493
miR-1203	4.19256	0.000254101
miR-193b-3p	4.19067	0.000212765
miR-6771-3p	4.18488	0.00018232
miR-106b-3p	4.18153	2.32593e-06
miR-6825-3p	4.17198	0.000585681
miR-6792-3p	4.16282	0.000668917
miR-105-5p	4.15953	2.48155e-13
miR-6769b-3p	4.15407	0.000268154
miR-634	4.14654	0.000387172
miR-505-5p	4.1445	2.72141e-05
miR-1273g-5p	4.14164	0.000444136
miR-1285-5p	4.14	3.97359e-13
miR-6856-3p	4.13159	4.17454e-09
miR-4324	4.12815	0.000981204
miR-4540	4.12766	0.000899134
miR-330-3p	4.12371	4.03377e-05
miR-6782-5p	4.12321	0.000390633
miR-6859-3p	4.12292	0.000400001
miR-4767	4.12125	0.000495028
miR-758-5p	4.10949	1.71348e-09
miR-6875-5p	4.10625	4.86937e-05
miR-5190	4.10524	3.66215e-05
miR-548ab	4.10497	0.00481596
miR-4747-5p	4.09817	0.000841171
miR-548q	4.09805	0.000620145
miR-6761-5p	4.09534	1.40822e-13
miR-7151-5p	4.09516	1.07343e-08
miR-6794-3p	4.08799	0.000714639
miR-550a-3-5p	4.08777	0.000314445
miR-1322	4.08407	1.94247e-13
miR-186-3p	4.07769	2.27715e-09
miR-223-3p	4.07361	8.46147e-05
miR-6722-5p	4.07015	0.000318962
miR-501-5p	4.06952	3.4624e-13
miR-4537	4.0625	2.00839e-13
miR-181d-3p	4.06229	0.000195836
miR-211-5p	4.06201	0.000296536
miR-6817-5p	4.05948	6.87931e-13
miR-134-5p	4.05898	0.000181827
miR-6862-5p	4.05605	2.11451e-05
miR-193b-5p	4.04992	0.000445398
miR-374c-3p	4.04909	0.000188639
miR-3619-5p	4.04874	0.000756707
miR-4724-5p	4.04628	5.15966e-13
miR-6127	4.04054	0.000710571
miR-4660	4.03792	6.52178e-13
miR-361-3p	4.03603	0.00049031
miR-6841-5p	4.03512	2.87711e-13
miR-3189-3p	4.03163	8.18958e-07
miR-4796-5p	4.02864	1.59072e-13
miR-670-5p	4.0275	1.58846e-08
miR-4756-3p	4.02271	0.000358267
miR-8084	4.02144	7.40959e-06
miR-99b-5p	4.02108	0.000129573
miR-378g	4.02019	1.04364e-05
miR-3972	4.01229	1.63171e-05
miR-512-5p	4.01069	8.25514e-06
miR-181a-2-3p	4.00976	5.85608e-12
miR-6866-3p	4.00669	0.000109074
miR-5196-3p	4.00571	0.000443667
miR-4800-3p	3.99686	0.00532141
miR-5681b	3.99306	2.8342e-09
miR-6513-3p	3.99039	2.7306e-07
miR-6874-5p	3.98828	2.96897e-13
miR-4499	3.98508	0.000271109
miR-3692-5p	3.97932	0.00813702
miR-4672	3.97855	0.0224971
miR-1236-3p	3.97068	0.000684795
miR-1910-3p	3.96788	0.00134077
miR-6888-5p	3.96096	4.40215e-13
miR-34b-3p	3.95804	1.22673e-08
miR-4723-3p	3.95705	0.00123312
miR-6781-3p	3.95322	3.60716e-09
miR-5088-5p	3.95261	0.000946544
miR-4732-5p	3.94835	0.0013197
miR-521	3.94376	1.10109e-06
miR-130b-5p	3.94243	2.34942e-05
miR-6736-5p	3.9396	0.00213548
miR-1976	3.93223	0.000837719
miR-766-5p	3.93126	8.16523e-08
miR-4781-5p	3.92879	2.1412e-07
miR-7110-5p	3.91966	2.41013e-06
miR-4520-5p	3.91934	0.000778456
miR-3927-5p	3.91703	7.31476e-05
miR-513a-5p	3.9131	0.000736592
miR-4435	3.91288	0.00190361
miR-5580-5p	3.90972	1.12358e-07
miR-133b	3.9024	0.000554227
miR-4733-5p	3.90232	7.85033e-13
miR-492	3.90137	4.86956e-08
miR-15b-5p	3.8959	2.33357e-13
miR-3126-3p	3.89425	1.42669e-05
miR-598-5p	3.89114	1.65778e-05
miR-6126	3.88668	6.59362e-08
miR-4526	3.88361	0.000834715
miR-6730-3p	3.87954	0.000719488
miR-6872-3p	3.87908	0.000722548
miR-340-3p	3.87544	5.78761e-05
miR-584-3p	3.87076	0.0024665
miR-147a	3.86863	1.13897e-07
miR-6895-3p	3.86688	0.000586198
miR-4311	3.85841	0.000362153
miR-7-2-3p	3.85773	2.70949e-13
miR-5703	3.85644	0.00154834
miR-214-3p	3.85288	0.000676865
miR-6825-5p	3.85157	8.78087e-07
miR-6077	3.84516	0.000334451
miR-363-5p	3.84109	3.2649e-07
miR-6859-5p	3.83982	0.00189916
miR-300	3.83705	3.86654e-05
miR-3120-5p	3.83597	0.00138789
miR-125b-1-3p	3.83406	7.96233e-07
miR-4692	3.82808	0.0012432
miR-3160-3p	3.82565	0.00131696
miR-1275	3.82489	4.31953e-07
miR-6845-3p	3.81958	0.00105577
miR-5008-5p	3.81854	0.000809158
miR-4769-5p	3.81643	0.00203793
miR-4785	3.81582	8.8608e-07
miR-300	3.81562	7.10741e-05
miR-7974	3.81106	1.28305e-06
miR-3195	3.80819	3.51567e-10
miR-7158-5p	3.80492	1.23771e-06
miR-885-3p	3.79528	0.000573977
miR-6731-5p	3.79501	0.000547824
miR-6871-5p	3.78781	0.00207449
miR-489-3p	3.78767	2.67379e-09
miR-326	3.78675	0.00113933
miR-593-3p	3.78513	2.88451e-09
miR-4312	3.77506	0.00075761
miR-6827-5p	3.77338	0.00135476
miR-4783-3p	3.77124	0.00104702
miR-551a	3.76951	0.0018478
miR-6873-5p	3.76524	0.00086192
miR-4470	3.76255	0.000850723
miR-6124	3.76198	3.15936e-06
miR-4711-3p	3.75985	0.00329167
miR-6133	3.75511	0.00540067
miR-378f	3.75444	1.47315e-06
miR-889-5p	3.75359	4.54677e-09
miR-138-5p	3.75004	3.69681e-07
miR-6504-5p	3.73641	0.00250388
miR-4638-5p	3.73399	0.000318244
miR-541-5p	3.73263	2.8084e-09
miR-6134	3.73227	0.00881881
miR-7150	3.7314	5.56941e-11
miR-3691-5p	3.72424	2.13594e-07
miR-6507-3p	3.72012	2.00941e-06
miR-6813-3p	3.71925	0.00140295
miR-658	3.71778	0.000762063
miR-584-5p	3.71657	6.85524e-05
miR-5090	3.71303	0.000198671
miR-98-3p	3.71135	0.000174112
miR-5094	3.70785	1.02757e-05
miR-324-3p	3.70767	0.00157853
miR-3173-3p	3.70364	0.00747078
miR-5705	3.70236	0.00100376
miR-6828-5p	3.70041	0.000981754
miR-6505-3p	3.69986	0.000500938
miR-4739	3.69868	1.1543e-08
miR-6503-3p	3.69656	0.000130226
miR-6831-3p	3.69493	0.00138945
miR-5091	3.69076	9.96207e-06
miR-4294	3.6893	6.48021e-11
miR-425-3p	3.6878	0.00058696
miR-519d-5p	3.68621	0.000133195
miR-4532	3.68612	1.30668e-08
miR-7641	3.68528	0.0305193
miR-1307-3p	3.67609	0.0015526
miR-3158-5p	3.6747	0.000621602
miR-4283	3.67245	0.00500014
miR-550b-2-5p	3.67049	6.81439e-07
miR-4796-5p	3.66665	3.51354e-05
miR-6715b-5p	3.64919	0.00163732
miR-4730	3.64557	1.45905e-06
miR-6767-5p	3.63404	0.00278339
miR-7705	3.63055	8.2698e-07
miR-6760-3p	3.62702	0.00148304
miR-6821-3p	3.62109	0.00194938
miR-5004-5p	3.61788	0.000702018
miR-3124-5p	3.61577	0.003163
miR-3943	3.61567	0.00185856
miR-5094	3.6156	6.87429e-05
miR-6823-5p	3.6128	5.66766e-05
miR-3187-5p	3.61049	0.00383652
miR-937-3p	3.60991	0.000987996
miR-378a-3p	3.60896	1.88023e-05
miR-6723-5p	3.60694	0.000653075
miR-4502	3.60608	0.00297148
miR-8082	3.60545	2.51442e-06
miR-1266-5p	3.60375	0.00433802
miR-204-3p	3.60045	5.74555e-06
miR-8057	3.59842	2.72812e-09
miR-5187-3p	3.59436	9.78756e-05
miR-6742-3p	3.58931	0.00434936
miR-6791-3p	3.5865	0.00642917
miR-1281	3.58613	0.00217431
miR-4768-3p	3.58551	2.56569e-06
miR-5100	3.58549	0.00201286
miR-8064	3.58503	0.00141052
miR-4441	3.57945	1.66178e-06
miR-4465	3.57758	0.000821185
miR-631	3.57595	0.000553564
miR-603	3.57588	0.00158589
miR-6071	3.56722	0.0134094
miR-323a-3p	3.5606	0.000301161
miR-7113-3p	3.55151	0.00150649
miR-6883-5p	3.54905	0.0130543
miR-5093	3.54765	0.00198402
miR-4650-5p	3.54651	1.17232e-07
miR-4287	3.54645	0.00122617
miR-6716-3p	3.54467	0.00776951
miR-135a-3p	3.54031	1.66096e-05
miR-3654	3.53729	6.12052e-05
miR-654-3p	3.53654	0.000212542
miR-4449	3.53425	1.89135e-05
miR-6129	3.53265	0.000489885
miR-4474-3p	3.53082	0.00759637
miR-146a-5p	3.53041	3.54765e-09
miR-7112-5p	3.52876	0.000719203
miR-194-3p	3.52679	0.00522697
miR-3126-5p	3.52168	0.00342371
miR-5006-3p	3.51872	0.00243744
let-7d-3p	3.51834	0.00795416
miR-3130-3p	3.51683	0.000172196
miR-6504-3p	3.51279	0.00123856
miR-3936	3.51246	0.00061809
miR-4484	3.51095	3.38875e-08
miR-1273d	3.51015	2.36752e-09
miR-4648	3.50726	0.0440357
miR-4641	3.50639	0.00337425
miR-4330	3.50233	0.00184214
miR-877-3p	3.50176	0.00135017
miR-6893-5p	3.49267	2.59402e-10
miR-6841-5p	3.48652	0.00059067
miR-6739-3p	3.48565	0.000479764
miR-4454	3.48546	0.00076747
miR-6720-5p	3.48182	8.05091e-05
miR-6806-5p	3.48125	0.00118008
miR-4713-3p	3.48005	0.000504493
miR-6780b-5p	3.4764	1.42812e-11
miR-3152-5p	3.47557	3.75011e-06
miR-6814-3p	3.47358	0.0044836
miR-6799-3p	3.47187	0.00586941
miR-3074-3p	3.4691	2.38084e-09
miR-1229-3p	3.4668	0.000877998
miR-433-3p	3.46414	0.00178437
miR-6889-5p	3.45821	6.82501e-05
miR-2276-5p	3.45798	3.3742e-08
miR-4712-5p	3.4571	4.36056e-09
miR-184	3.45461	0.00479542
miR-3973	3.45287	4.27487e-09
miR-3651	3.45226	8.61856e-07
miR-1267	3.45212	0.00191936
miR-1291	3.44841	0.00668436
miR-4723-5p	3.44623	1.51e-13
miR-3127-5p	3.44394	0.0147559
miR-92b-3p	3.43939	0.00458816
miR-6772-3p	3.43659	0.00762683
miR-3918	3.4312	0.0148504
miR-6780a-3p	3.43063	0.00621326
miR-4709-3p	3.42887	0.00266253
miR-5195-3p	3.42564	5.40681e-05
miR-5194	3.41832	0.000512559
miR-4726-3p	3.41279	0.0139783
miR-7975	3.41274	0.00242822
miR-3907	3.41074	0.002354
miR-4792	3.40996	0.0321818
miR-4459	3.40882	2.62399e-10
miR-5588-3p	3.40753	0.00443258
miR-1228-5p	3.40603	1.45282e-07
miR-1226-5p	3.40563	0.00317385
miR-6891-5p	3.40504	9.32692e-12
miR-6784-5p	3.40295	5.56295e-07
miR-1284	3.39993	2.51887e-07
miR-4764-3p	3.39937	4.5208e-09
miR-518b	3.39756	0.000669527
miR-6817-3p	3.39713	0.000151536
miR-8077	3.39657	0.0202563
miR-6869-5p	3.39366	8.33426e-07
miR-4787-3p	3.39365	0.00242804
miR-4673	3.39111	0.000472995
miR-1185-2-3p	3.38962	0.00134135
miR-299-5p	3.38747	0.00635103
miR-4647	3.38609	0.00612855
miR-6887-3p	3.38426	0.00167698
miR-200c-5p	3.38368	6.0027e-09
miR-7977	3.37095	6.10476e-05
miR-4682	3.37015	0.0100739
miR-1225-5p	3.3696	2.88147e-11
miR-4456	3.36443	0.00916494
miR-6847-3p	3.36291	0.00490621
miR-6822-3p	3.36165	0.00469253
miR-642b-3p	3.36069	5.75216e-11
miR-622	3.35814	6.64059e-06
miR-671-5p	3.35657	0.000155904
miR-33b-3p	3.35647	0.00322597
miR-1973	3.35632	0.00135852
let-7i-3p	3.35616	0.000735271
miR-6855-5p	3.3531	0.0174894
miR-4446-5p	3.3528	0.00159509
miR-216b-3p	3.35117	0.00240026
miR-4483	3.34909	0.00379641
miR-4687-3p	3.34823	7.5984e-10
miR-1286	3.3471	0.00070918
miR-4529-5p	3.3456	0.00418253
miR-4684-5p	3.34437	5.90573e-06
miR-7106-3p	3.34269	0.00515652
miR-4681	3.34096	0.00116173
miR-3194-5p	3.3396	0.00199196
miR-4496	3.3388	0.00733437
miR-943	3.33527	0.0049496
miR-4698	3.33356	0.0070328
miR-574-3p	3.333	0.00112011
miR-1298-3p	3.32931	6.90438e-06
miR-4261	3.3268	0.00328374
miR-766-5p	3.32494	0.0013723
miR-6784-3p	3.32334	0.00199929
miR-423-5p	3.32206	2.41363e-05
miR-4251	3.3216	0.0024624
miR-371b-5p	3.32036	0.000242593
miR-1303	3.3183	0.0127091
miR-6501-5p	3.31214	0.00630503
miR-4660	3.31194	0.000575987
miR-6804-5p	3.30974	0.0136242
miR-7153-5p	3.30831	7.2414e-05
miR-6871-3p	3.30742	0.00234917
miR-6860	3.30553	0.000251911
miR-4645-3p	3.30544	8.44438e-09
miR-4733-3p	3.30536	0.031243
miR-3617-3p	3.30397	0.0116983
miR-6756-3p	3.30144	0.00188755
miR-665	3.29803	0.000121175
miR-6068	3.29735	2.15802e-09
miR-6776-5p	3.29516	0.00050783
miR-6083	3.29328	0.007996
miR-323b-5p	3.29263	0.00329537
miR-6845-5p	3.29162	3.21799e-07
miR-204-5p	3.28389	0.00195656
miR-187-5p	3.2802	0.000693891
miR-5584-3p	3.27803	0.00520818
miR-4254	3.27789	0.00244427
miR-99b-3p	3.27692	0.006556
miR-663a	3.27479	8.98265e-07
miR-4329	3.27347	0.00941371
miR-6716-5p	3.27151	4.83349e-06
miR-1271-5p	3.27074	6.1949e-09
miR-4788	3.2698	0.00635512
miR-3065-3p	3.26907	4.84334e-09
miR-518c-5p	3.26835	0.00394094
miR-18a-3p	3.26359	0.00262636
miR-711	3.26219	1.97081e-07
miR-8063	3.25968	0.000127429
miR-1471	3.25707	0.00253645
miR-1207-3p	3.25078	0.00468198
miR-6757-3p	3.24843	0.00441553
miR-6727-3p	3.2476	0.00215598
miR-6768-5p	3.24511	1.1144e-08
miR-103a-2-5p	3.24483	3.09532e-06
miR-4804-3p	3.24057	0.00974134
miR-339-5p	3.23774	0.00280138
miR-3929	3.22982	5.4536e-09
miR-4425	3.22959	0.000165534
miR-4271	3.22661	8.81695e-11
miR-4725-3p	3.2262	5.67714e-10
miR-6866-3p	3.22455	0.00224117
miR-637	3.22281	0.000989458
miR-8085	3.21945	0.00425901
miR-92a-3p	3.21644	0.00724462
miR-202-3p	3.21629	0.000303604
miR-3648	3.21409	3.05176e-06
miR-887-5p	3.21268	0.00681428
miR-6868-5p	3.21196	0.0100276
miR-3141	3.21108	6.93152e-09
miR-6745	3.20965	0.00608556
miR-744-5p	3.20831	0.00124205
miR-3189-5p	3.20727	0.00378583
miR-29c-3p	3.20725	8.29847e-05
miR-466	3.20717	0.0172097
miR-5591-3p	3.20638	0.000281024
miR-574-5p	3.20469	0.0214358
miR-6841-3p	3.20196	0.00467756
miR-6131	3.19955	0.000127778
miR-365b-5p	3.19594	0.00831253
miR-4524a-5p	3.19397	7.21543e-06
miR-6132	3.19356	5.95174e-05
miR-378g	3.19008	0.00564289
miR-6500-5p	3.18909	0.000684574
miR-146b-3p	3.18736	0.00219744
miR-30d-5p	3.1864	0.00531594
miR-4724-5p	3.18523	0.0129144
miR-892b	3.18114	0.00914158
miR-3173-5p	3.1765	0.0158295
miR-4634	3.1743	4.76504e-07
miR-6842-5p	3.17252	9.3124e-06
miR-7109-5p	3.16904	5.25847e-11
miR-3690	3.16903	5.11944e-09
miR-6827-3p	3.16536	0.00880109
miR-4725-5p	3.16423	0.00603515
miR-596	3.15684	0.00080995
miR-770-5p	3.15639	0.00334152
miR-4314	3.15514	0.00741307
miR-6818-3p	3.15447	0.000304232
miR-6758-5p	3.14786	0.0126499
miR-4713-5p	3.14622	0.00295024
miR-1229-5p	3.13971	4.81922e-11
miR-6816-5p	3.13778	1.52781e-06
miR-487a-5p	3.13459	0.0138148
miR-135a-3p	3.13391	0.0473047
miR-129-2-3p	3.13176	0.000588161
miR-6499-3p	3.13137	0.00439577
miR-6764-3p	3.13133	0.00590451
miR-769-3p	3.13051	0.0112622
miR-3200-3p	3.13041	0.00541835
miR-6895-5p	3.12994	0.0330822
miR-7155-3p	3.12734	0.0122704
miR-1296-5p	3.12494	0.00700587
miR-4442	3.11422	9.3742e-11
miR-671-3p	3.10738	0.0167578
miR-7705	3.10732	0.00276541
miR-5699-5p	3.10714	0.0128916
miR-6764-5p	3.10577	0.00790742
miR-328-5p	3.10287	8.99823e-09
miR-6850-3p	3.10275	0.0038106
miR-605-5p	3.10173	0.00319842
miR-891a-5p	3.09757	0.00987032
miR-6815-3p	3.09538	0.0124962
miR-6738-3p	3.08701	0.016351
miR-3158-3p	3.08683	0.00854869
miR-501-5p	3.08598	0.00127061
miR-506-3p	3.08493	0.00521376
miR-4689	3.0808	5.91881e-13
miR-1266-3p	3.0787	0.0101252
miR-517a-3p, miR-517b-3p	3.07851	0.00652675
miR-6783-3p	3.07814	0.0190106
miR-6881-3p	3.07791	0.0141866
miR-4741	3.07661	5.67507e-07
miR-3689a-3p	3.07554	0.0284583
miR-6087	3.0687	7.88789e-08
miR-150-5p	3.06705	0.00557873
miR-5787	3.06571	4.39759e-08
miR-214-5p	3.0644	0.00794878
miR-1322	3.06355	0.00146805
miR-2113	3.06131	0.00675039
miR-4297	3.06126	0.0174844
miR-4476	3.0566	0.0272021
miR-3689b-3p, miR-3689c	3.05567	0.0100021
miR-3132	3.05553	0.00956341
miR-3174	3.0552	0.00970789
miR-6734-5p	3.05353	0.0237831
miR-4773	3.05037	0.00439458
miR-6854-3p	3.05008	5.05409e-09
miR-4701-3p	3.04972	0.0306914
miR-1307-5p	3.0494	0.00582294
miR-6075	3.04793	1.42581e-07
miR-6894-5p	3.04706	0.00691916
miR-6800-3p	3.04663	0.000729723
miR-1204	3.04362	0.0126432
miR-4281	3.04352	1.82945e-07
miR-6799-5p	3.04252	2.38658e-08
miR-3180	3.0422	1.90068e-08
miR-6765-5p	3.04153	1.38928e-07
miR-1908-5p	3.03772	2.11961e-06
miR-6867-5p	3.03735	0.010007
miR-3178	3.03432	1.96963e-06
miR-762	3.02936	1.61395e-06
miR-128-3p	3.02711	0.00061258
miR-8070	3.02643	0.0060447
miR-5197-5p	3.02456	0.00144539
miR-3144-5p	3.02453	0.019656
miR-7114-3p	3.02441	0.00594721
miR-128-1-5p	3.02296	4.09751e-09
miR-4433b-3p	3.02155	2.61534e-11
miR-5001-3p	3.02146	0.00648727
miR-3186-5p	3.01852	5.14043e-06
miR-6770-3p	3.01753	0.0346036
miR-6085	3.01749	6.5711e-09
miR-4433a-3p	3.01679	2.95541e-12
miR-3713	3.01268	0.0154603
miR-564	3.01169	0.00037427
miR-6892-3p	3.01024	0.00624059
miR-5685	3.00881	0.00872054
miR-6088	3.005	6.82059e-08
miR-3177-3p	3.00459	0.0078063
miR-3685	3.00418	0.00999073
miR-1587	3.00405	7.35669e-05
miR-6774-5p	3.0017	6.8415e-10
miR-591	2.99959	1.49704e-05
miR-2861	2.9994	7.75033e-07
miR-3610	2.99909	0.00763073
miR-4524a-5p	2.99869	0.00208696
miR-1538	2.99842	0.0221102
miR-3678-3p	2.99786	0.0178516
miR-27b-3p	2.99763	1.47026e-05
miR-1288-3p	2.99725	0.0262462
miR-6080	2.99633	0.00250108
miR-508-5p	2.99598	0.00130735
miR-2277-5p	2.99064	0.00907487
miR-128-2-5p	2.99047	3.78462e-08
miR-320b	2.98954	0.0118021
miR-1202	2.98886	3.07308e-13
miR-3196	2.98776	4.01757e-06
miR-4485-3p	2.98702	0.00401976
miR-6726-5p	2.98619	6.49612e-07
miR-6072	2.98616	0.0142846
miR-4707-3p	2.98612	1.63497e-08
miR-6805-5p	2.98533	1.01682e-06
miR-589-3p	2.98407	0.00635396
miR-4445-3p	2.98288	0.00510851
miR-6781-5p	2.98158	1.99485e-07
miR-4737	2.98151	0.00158766
miR-29a-3p	2.98114	8.00892e-07
miR-129-1-3p	2.98013	6.12045e-05
miR-4700-5p	2.97913	0.00792353
miR-134-3p	2.979	0.0101986
miR-6788-5p	2.97604	0.0156248
miR-1268a	2.97358	1.68163e-06
miR-4316	2.97346	0.0129308
miR-708-5p	2.97267	3.0713e-05
miR-6885-5p	2.97193	6.29196e-09
miR-4288	2.97162	8.13414e-07
miR-6817-5p	2.97096	0.00301654
miR-345-3p	2.96768	0.00472743
miR-6779-5p	2.96725	1.35179e-08
miR-4285	2.96652	0.0117777
miR-3655	2.96593	0.0204009
miR-5587-3p	2.96431	0.023567
miR-345-5p	2.95797	0.00690944
miR-6721-5p	2.95783	1.08761e-07
miR-6773-3p	2.95641	0.0140743
miR-6728-5p	2.95524	0.0266235
miR-718	2.94946	0.00141692
miR-4303	2.94877	0.00017314
miR-6507-3p	2.94811	0.00531977
miR-4761-3p	2.94738	3.98014e-06
miR-2392	2.94179	1.55156e-10
miR-1293	2.94142	0.0165305
miR-4508	2.94122	7.10288e-06
miR-615-5p	2.94112	5.25455e-11
miR-874-5p	2.93284	0.00147912
miR-3198	2.93205	0.0182997
miR-4714-5p	2.92837	0.0106338
miR-4650-5p	2.9273	0.00269758
miR-6789-3p	2.92655	0.0238128
miR-3149	2.92579	1.77673e-06
miR-6749-5p	2.92424	1.11653e-08
miR-337-3p	2.9223	0.000176129
miR-764	2.91987	0.016964
miR-5195-5p	2.91714	0.0170666
miR-4728-3p	2.91448	0.00083247
miR-874-3p	2.91408	0.00154455
miR-7112-3p	2.91398	0.000263814
miR-1285-5p	2.91369	0.00565634
miR-1237-5p	2.91089	2.75639e-06
miR-1343-5p	2.91086	1.30135e-09
miR-4524b-3p	2.9071	1.20171e-05
miR-6816-3p	2.90688	5.44383e-06
miR-6879-5p	2.90591	2.19692e-11
miR-3973	2.90422	0.00191673
miR-6821-5p	2.90311	1.30757e-08
miR-5681b	2.90268	0.00742494
miR-608	2.90198	0.0197825
miR-1184	2.90158	0.00541094
miR-612	2.89926	0.0292522
miR-4740-3p	2.8988	0.0193969
miR-6744-3p	2.89795	0.0150419
miR-4420	2.89568	0.0132709
let-7f-1-3p	2.89536	0.00706492
miR-4684-3p	2.89516	0.017377
miR-373-3p	2.89289	3.62138e-06
miR-4323	2.8898	0.0018327
miR-6857-5p	2.88973	0.0219337
miR-4691-5p	2.88602	0.0188279
miR-29c-5p	2.88418	7.72241e-07
miR-6772-5p	2.88376	0.00669853
miR-520g-3p	2.88208	0.00173391
miR-4674	2.88181	1.93165e-05
miR-4707-5p	2.88144	7.59381e-07
miR-6752-5p	2.88128	3.65325e-08
miR-4467	2.88065	1.20465e-05
miR-6727-5p	2.88053	5.23348e-06
miR-3972	2.87841	0.006713
miR-1915-3p	2.8763	1.0536e-06
miR-6812-3p	2.87527	0.0103095
miR-181a-2-3p	2.87487	0.0059395
miR-3661	2.87341	0.00256151
miR-3150a-5p	2.87297	0.0111741
miR-25-5p	2.87261	0.00691729
miR-4653-3p	2.87228	2.68677e-06
miR-3691-3p	2.8711	0.00746907
miR-6838-5p	2.86893	0.0106293
miR-4709-5p	2.8682	7.30105e-07
miR-657	2.86773	0.0181751
miR-6848-5p	2.86759	1.29071e-09
miR-4749-5p	2.86751	2.79112e-08
miR-6797-5p	2.86631	0.00318986
miR-4675	2.86592	4.55831e-10
miR-4252	2.86581	0.0264401
miR-200a-5p	2.86195	6.53249e-07
miR-3129-3p	2.86164	0.000232909
miR-670-5p	2.86045	0.0120126
miR-656-5p	2.86002	0.0109197
miR-6751-5p	2.85656	0.035237
miR-7111-5p	2.85652	3.29081e-11
miR-6722-3p	2.85552	8.90151e-08
miR-769-5p	2.85525	0.000471084
miR-221-3p	2.85499	0.00332787
miR-7854-3p	2.85389	0.0118109
miR-139-3p	2.8528	0.0322597
miR-222-5p	2.85069	0.0156086
miR-6853-5p	2.8499	0.000366066
miR-936	2.84843	0.0132747
miR-6788-3p	2.84511	0.0259915
miR-6852-3p	2.84201	0.0154071
miR-4463	2.84186	1.96217e-09
miR-7703	2.83858	0.000134566
miR-4505	2.83852	7.28998e-07
miR-1909-3p	2.83664	1.3071e-07
miR-7157-5p	2.83524	1.03884e-06
miR-566	2.83268	0.0191675
miR-7704	2.83229	1.58958e-05
miR-542-5p	2.82939	0.0207171
miR-1469	2.82644	5.91564e-07
miR-449c-5p	2.8245	1.25945e-06
miR-3605-3p	2.82264	0.0292062
miR-106b-3p	2.82195	0.00693025
miR-4530	2.82159	5.20456e-10
miR-591	2.821	0.00248844
miR-6857-3p	2.81994	0.0225006
miR-4417	2.81964	4.6197e-10
miR-4326	2.81668	0.0178871
miR-8078	2.81647	0.0485922
miR-4296	2.81203	0.0283879
miR-5002-3p	2.81131	0.0280928
miR-4453	2.81068	0.0280019
miR-4651	2.80796	4.01665e-07
miR-4308	2.80703	7.21739e-07
miR-4743-5p	2.80492	0.00868727
miR-1306-3p	2.80442	0.017321
miR-34b-3p	2.80339	0.0121098
miR-4273	2.80139	1.03347e-06
miR-6872-5p	2.80112	0.0220001
miR-550a-3-5p	2.79995	0.0265032
miR-939-5p	2.79957	1.00908e-10
miR-30b-5p	2.79913	0.0116735
miR-3197	2.79869	4.79275e-11
miR-23a-5p	2.79796	0.00669346
miR-3656	2.79392	1.73406e-06
miR-7107-5p	2.78523	9.41909e-10
miR-5580-3p	2.78503	2.8811e-06
miR-2355-5p	2.78477	0.0119172
miR-7114-5p	2.78387	6.28126e-09
miR-3591-3p	2.78287	0.0261982
miR-1199-5p	2.78109	0.00058205
miR-320c	2.77777	0.0208566
miR-125a-5p	2.77775	0.0215863
miR-4761-3p	2.77629	0.00158091
miR-3937	2.7743	3.84618e-07
miR-212-5p	2.77223	0.00804578
miR-7850-5p	2.77212	0.023422
miR-6820-5p	2.77121	1.88911e-06
miR-6855-3p	2.7683	0.0271126
miR-5572	2.76671	7.18067e-11
miR-219b-5p	2.76642	8.23678e-07
miR-3621	2.76606	2.98949e-06
miR-4649-5p	2.76516	7.91745e-08
miR-3189-3p	2.7638	0.0144552
miR-199b-5p	2.76133	0.00970082
miR-3928-5p	2.76046	0.0341777
miR-6749-3p	2.7601	0.00307792
miR-6777-3p	2.75756	0.000298868
miR-34c-3p	2.75638	0.0296237
miR-518e-3p	2.75571	0.0041517
miR-585-5p	2.75392	0.0339024
miR-1233-5p	2.75154	1.36023e-08
miR-1227-5p	2.7507	2.39197e-07
miR-6814-5p	2.75043	0.0243423
miR-4311	2.74975	0.0214854
miR-3622b-5p	2.74831	0.00473589
miR-589-5p	2.74826	0.00673339
miR-138-1-3p	2.74732	0.0195714
miR-889-5p	2.73843	0.0106985
miR-3922-3p	2.73832	0.0111775
miR-3922-5p	2.73753	0.0281315
miR-6761-5p	2.73681	0.00512867
miR-30b-3p	2.73457	0.0127147
miR-185-5p	2.73452	0.000200248
miR-1237-3p	2.73384	0.00496757
miR-4717-5p	2.73358	0.00781846
miR-519e-3p	2.7333	0.0105811
miR-6856-3p	2.73323	0.0113445
miR-8087	2.73257	0.0189713
miR-6874-5p	2.73236	0.00896868
miR-216a-3p	2.72928	0.0193739
miR-146a-5p	2.72571	0.00953512
miR-3165	2.72417	0.000257424
miR-7113-5p	2.71971	0.0452773
miR-766-3p	2.7183	0.00230918
miR-5193	2.71552	0.0270461
miR-432-5p	2.71125	1.94675e-06
miR-1273h-3p	2.71008	0.0162656
miR-3940-5p	2.70937	3.79264e-06
miR-154-5p	2.70873	0.011438
miR-6810-3p	2.70493	0.00783598
miR-877-5p	2.70487	0.00813361
miR-378f	2.70402	0.0260271
miR-8071	2.7031	3.83152e-08
miR-6090	2.70265	4.75779e-06
miR-595	2.70254	0.0355885
miR-4686	2.70227	0.0301547
miR-92b-5p	2.70094	6.00042e-11
miR-6878-3p	2.70082	0.0298963
miR-3935	2.69695	0.0369379
miR-6886-5p	2.69676	0.0186252
miR-6880-5p	2.69598	6.43395e-10
miR-3129-3p	2.69561	0.00367521
miR-744-3p	2.69492	0.0162229
miR-4787-5p	2.69415	1.14849e-05
miR-4756-5p	2.69259	0.00784247
miR-92a-2-5p	2.6917	0.0115907
miR-3185	2.68824	1.62903e-06
miR-767-3p	2.68754	0.0189687
miR-6724-5p	2.68638	1.5284e-06
miR-6800-5p	2.68637	8.89996e-10
miR-338-3p	2.68499	1.10422e-06
miR-1276	2.68482	0.0146347
miR-494-5p	2.68425	0.0192261
miR-4776-3p	2.68196	0.0164871
miR-572	2.68189	0.0342519
miR-6852-5p	2.67975	0.0249591
miR-6729-5p	2.67848	2.38091e-06
miR-3150b-3p	2.6778	0.024233
miR-602	2.67712	0.00126774
miR-485-5p	2.67499	0.0153131
miR-487b-5p	2.67347	0.0300751
miR-6786-5p	2.67338	2.68049e-06
miR-16-1-3p	2.67082	0.000207586
miR-638	2.6695	1.13192e-05
miR-6737-3p	2.66857	0.0239226
miR-5586-3p	2.66815	0.0101026
miR-6751-3p	2.66709	0.0259161
miR-6883-3p	2.66644	0.0349712
miR-6884-5p	2.66574	0.0216052
miR-3064-3p	2.6657	0.041675
miR-6736-3p	2.66541	0.0348905
miR-921	2.66407	0.0384501
miR-6765-3p	2.66344	0.00166597
miR-6781-3p	2.66277	0.00924467
miR-6720-5p	2.65938	0.0121752
miR-6077	2.65889	0.0197492
miR-6076	2.65838	2.83181e-10
miR-4640-5p	2.6552	1.61994e-09
miR-210-5p	2.65384	0.000535501
miR-8072	2.65377	1.808e-06
miR-4785	2.65319	0.0122646
miR-6803-5p	2.65165	8.5527e-08
miR-4688	2.64882	7.62243e-10
miR-6775-5p	2.64874	6.20444e-08
miR-8069	2.64588	1.08964e-05
miR-659-3p	2.64327	0.0298259
miR-4327	2.64223	1.77211e-06
miR-6876-5p	2.63903	0.0290704
miR-5684	2.63696	0.0254217
miR-6819-3p	2.63596	0.00769397
miR-129-1-3p	2.63118	0.00760947
miR-6810-5p	2.62803	0.00841933
miR-3202	2.6278	0.0174234
miR-1207-5p	2.6276	1.18275e-08
miR-3928-3p	2.62669	7.84682e-09
miR-1251-3p	2.62566	5.32455e-05
miR-4497	2.62511	9.42196e-05
miR-367-5p	2.62349	0.00431144
miR-6830-5p	2.62283	0.0203454
miR-6824-5p	2.6211	9.408e-11
miR-1268b	2.62031	1.52258e-07
miR-7973	2.61647	0.000949879
miR-7973	2.61647	7.75268e-07
miR-4655-5p	2.61562	7.86755e-11
miR-6856-5p	2.61452	0.0461778
miR-138-2-3p	2.61121	1.01102e-06
miR-7-2-3p	2.60922	0.0107786
miR-4653-3p	2.60859	0.00619169
miR-3926	2.60774	0.00188702
miR-2276-3p	2.60458	0.0342119
miR-6752-3p	2.60059	0.0144776
miR-3150b-5p	2.60029	0.00742334
miR-4466	2.59967	3.82534e-06
miR-4709-5p	2.59945	0.00408387
miR-34a-5p	2.59873	0.0222361
miR-4498	2.59861	0.00217082
miR-642b-5p	2.59751	0.0228463
miR-6865-5p	2.59718	0.00458705
miR-4488	2.59697	3.58019e-06
miR-3663-3p	2.59614	0.000103559
miR-632	2.59561	0.0454085
miR-6849-3p	2.59481	0.0360625
miR-6843-3p	2.59428	0.0211839
miR-491-5p	2.59313	0.0159901
miR-486-3p	2.59291	5.03166e-06
miR-1913	2.59229	3.39432e-05
miR-4507	2.59019	4.58568e-09
miR-6865-3p	2.58848	0.0101868
miR-3653-5p	2.58702	0.0285778
miR-6509-3p	2.58603	0.0267236
miR-4458	2.58383	0.0301917
miR-363-5p	2.58374	0.0166539
miR-4734	2.5818	1.21606e-05
miR-6125	2.58038	2.31247e-06
miR-4437	2.57688	0.0427087
miR-663b	2.57624	3.174e-06
miR-708-5p	2.57618	0.0127286
miR-3665	2.57537	5.85449e-06
miR-6851-5p	2.57149	3.60495e-09
miR-6808-5p	2.57132	7.75223e-12
miR-188-3p	2.57123	0.00667519
miR-6509-5p	2.56933	0.0012803
miR-146a-5p	2.56805	0.0218254
miR-3929	2.56692	0.00608979
miR-3620-5p	2.5664	9.86451e-07
miR-604	2.56371	0.0290503
miR-6089	2.56226	2.44017e-05
miR-4486	2.55991	7.77881e-08
miR-4745-5p	2.55884	0.000169512
miR-551b-3p	2.55731	0.0309414
miR-1238-3p	2.54682	0.00309417
miR-622	2.54643	0.0151821
miR-483-5p	2.54586	0.00451121
miR-449c-5p	2.54578	0.00542102
miR-1284	2.54578	0.00787983
miR-7108-5p	2.5443	3.65266e-06
miR-149-3p	2.54405	2.40886e-09
miR-371a-5p	2.54304	1.69837e-11
miR-3690	2.54255	0.00534782
miR-4319	2.54141	0.0353902
miR-3646	2.53741	0.0354113
miR-5701	2.53697	0.00279171
miR-4656	2.53138	1.0237e-06
miR-378a-5p	2.53128	0.000349794
miR-7151-5p	2.52737	0.0270935
miR-8089	2.52658	0.00036549
miR-887-3p	2.5248	1.46337e-06
miR-4526	2.52379	0.0415349
miR-6753-3p	2.52213	0.0333908
miR-152-5p	2.52132	0.0016739
miR-4669	2.52086	0.0479142
miR-6805-3p	2.51953	3.50928e-07
miR-6762-3p	2.51868	0.0325807
miR-4270	2.51854	3.61289e-07
miR-6789-5p	2.51854	9.11163e-06
miR-6874-3p	2.51828	1.38107e-06
miR-4438	2.51798	0.00228641
miR-4520-3p	2.51667	1.18869e-06
miR-500b-3p	2.51639	0.0364063
miR-1250-5p	2.51366	0.0208593
miR-3180-3p	2.5115	3.86135e-07
miR-3152-5p	2.51051	0.00968751
miR-575	2.5099	0.0383529
miR-642a-3p	2.50966	1.91546e-10
miR-15b-5p	2.50881	0.0205527
miR-4539	2.50717	0.000387239
miR-4449	2.50686	0.0367089
miR-4732-3p	2.50568	0.0312074
miR-4684-5p	2.50464	0.0152218
miR-6771-3p	2.50447	0.0309202
miR-6740-3p	2.50279	0.0393052
miR-6850-5p	2.50263	6.94702e-06
miR-4443	2.49853	3.38901e-08
miR-526b-3p	2.49841	0.00651881
miR-541-3p	2.49721	0.0122329
miR-6858-3p	2.49493	0.000534912
miR-129-5p	2.4946	0.0321177
miR-7976	2.49438	0.0271229
miR-4652-3p	2.49354	0.0238621
miR-3170	2.4932	1.22474e-06
miR-6500-3p	2.49286	0.0176913
miR-3191-5p	2.49264	0.0340085
miR-5196-5p	2.49072	8.15192e-10
miR-3186-3p	2.48939	0.040014
miR-4267	2.488	0.0344013
miR-4793-3p	2.48519	0.040629
miR-6778-5p	2.47851	1.55997e-10
miR-6833-5p	2.47775	0.0379688
miR-3659	2.47749	0.0308575
miR-629-3p	2.47552	0.0304027
miR-6862-5p	2.47498	0.0321163
miR-6830-3p	2.4739	0.042242
miR-147a	2.47351	0.0193664
miR-187-3p	2.47347	0.0420888
miR-6718-5p	2.47262	0.0104592
miR-1296-3p	2.47246	0.023901
miR-8083	2.4708	0.0273057
miR-6762-5p	2.47021	1.14404e-07
miR-1226-3p	2.46702	0.026826
miR-7703	2.46702	0.0129646
miR-1468-5p	2.46638	0.0356743
miR-1251-3p	2.46627	0.00731426
let-7b-3p	2.46566	0.0403784
let-7f-1-3p	2.46454	0.0222483
miR-4290	2.46366	0.0316553
miR-7845-5p	2.46293	7.39565e-08
let-7a-2-3p	2.4605	0.0264387
miR-4731-3p	2.45946	3.59176e-05
miR-152-5p	2.45888	0.000348542
miR-3065-3p	2.45784	0.0143368
miR-125b-5p	2.45263	0.0300247
miR-4521	2.44966	0.0427352
miR-3132	2.44937	0.0472806
miR-4754	2.44894	0.0493508
miR-3677-3p	2.44473	0.00134509
miR-3677-3p	2.44473	1.568e-06
miR-6829-3p	2.44473	0.0413715
miR-6730-5p	2.44178	0.0431588
miR-4481	2.44102	0.037561
miR-6508-5p	2.4389	0.0370083
let-7i-5p	2.43606	9.07399e-07
miR-664b-3p	2.43526	0.0327571
miR-885-5p	2.43473	0.0383939
miR-1254	2.43464	2.42284e-09
miR-6771-5p	2.43309	1.95138e-07
miR-6738-5p	2.43213	1.96287e-08
miR-3130-5p	2.43194	0.0428773
miR-6748-3p	2.43095	0.0419997
miR-4482-3p	2.43064	0.0359816
miR-504-3p	2.42995	0.000316394
miR-4763-3p	2.42981	7.26726e-07
miR-3074-5p	2.42364	0.0403035
miR-6775-3p	2.42186	0.0298265
miR-550b-2-5p	2.42115	0.0310591
miR-132-3p	2.42054	0.00191824
miR-579-5p	2.42015	0.00025812
miR-4750-5p	2.41978	1.31065e-07
miR-4746-3p	2.4193	2.7794e-06
miR-6774-3p	2.41808	0.0164836
miR-761	2.41606	7.1589e-07
miR-369-5p	2.4148	0.00165381
miR-520f-5p	2.40974	0.0148731
miR-7706	2.40769	3.64847e-05
miR-99b-5p	2.40735	0.0408057
miR-521	2.40619	0.0124733
miR-484	2.40534	0.00709712
miR-4697-5p	2.40534	1.6607e-10
miR-1911-3p	2.40369	0.00133972
miR-3127-3p	2.40317	0.0266043
miR-3125	2.40172	0.0337379
miR-5580-5p	2.40159	0.0323938
miR-181a-5p	2.3999	0.032372
miR-7848-3p	2.3997	0.00070714
miR-3650	2.39603	0.0377486
miR-3649	2.39345	0.0436885
miR-1180-5p	2.3924	0.00114866
miR-6512-3p	2.3907	0.0385336
miR-3188	2.38911	1.74456e-06
miR-1914-3p	2.38828	1.39412e-11
miR-412-3p	2.38618	0.0385742
miR-340-3p	2.38601	0.0172014
miR-6798-5p	2.36915	1.50211e-06
miR-205-5p	2.36702	0.00774408
miR-4758-5p	2.36351	5.07275e-09
miR-6858-5p	2.36237	1.85854e-08
miR-940	2.35823	3.48823e-06
miR-296-5p	2.35647	1.3564e-11
miR-5187-5p	2.33869	0.0451495
miR-4276	2.33775	0.0273483
miR-7152-5p	2.3376	0.0355845
miR-297	2.33736	4.05033e-05
miR-6840-3p	2.33685	2.47517e-07
miR-765	2.33451	0.0438772
miR-6737-5p	2.33404	1.13446e-09
miR-3605-5p	2.33356	0.0326736
miR-3074-3p	2.3325	0.0282286
miR-525-5p	2.32888	0.0182088
miR-125a-3p	2.32497	0.0450612
miR-6893-5p	2.3236	0.00190315
miR-4657	2.32271	0.0453196
miR-5188	2.32022	0.00437159
miR-4258	2.31745	4.17695e-06
miR-6868-3p	2.31675	0.0354427
miR-6500-5p	2.31641	0.0295069
miR-29c-3p	2.31595	0.0322631
miR-4436b-3p	2.31468	0.0267924
miR-8057	2.31302	0.0394345
miR-2115-5p	2.31288	0.0173185
miR-4423-5p	2.31276	0.0447859
miR-1231	2.3103	2.21607e-05
miR-3151-5p	2.30726	0.00340585
miR-2682-3p	2.30506	0.0460943
miR-668-3p	2.30473	0.0496238
miR-6807-5p	2.30376	0.000912493
miR-6791-5p	2.30374	1.51848e-06
miR-485-3p	2.30318	0.0433019
miR-3162-5p	2.29719	2.72757e-08
miR-103a-2-5p	2.29566	0.0292289
miR-615-3p	2.29495	0.0418079
miR-4653-5p	2.29455	0.000192602
miR-1298-3p	2.29306	0.0415815
miR-937-5p	2.29265	2.55765e-10
miR-1238-5p	2.29244	0.000586196
miR-7855-5p	2.29078	0.0364949
miR-25-3p	2.28984	0.000480704
miR-6740-5p	2.28907	0.033068
miR-8082	2.28845	0.0466791
miR-4489	2.28783	0.0201516
miR-192-5p	2.2874	0.0434097
miR-5001-5p	2.28713	1.03509e-07
miR-1199-3p	2.28673	0.0239432
miR-3192-3p	2.2859	0.0457465
miR-661	2.28464	0.0301988
miR-6888-5p	2.28407	0.0334642
miR-3154	2.28401	1.1167e-08
miR-6796-3p	2.28377	0.00315364
miR-1250-3p	2.28307	0.0435367
miR-6753-5p	2.28209	0.00717145
miR-520a-3p	2.27748	0.00384995
miR-6873-3p	2.27533	0.0497515
miR-186-5p	2.27397	0.0433113
miR-4446-3p	2.27329	9.90815e-07
miR-4632-5p	2.27265	1.88333e-08
miR-760	2.27199	9.33842e-07
miR-6074	2.26991	0.00861939
miR-138-2-3p	2.26824	0.0096853
miR-6782-3p	2.26797	0.0474079
miR-4665-5p	2.26488	4.00332e-07
miR-325	2.26418	0.00016564
miR-518f-3p	2.26365	0.0170221
miR-6793-5p	2.26113	0.00518669
miR-5701	2.2611	0.00372193
miR-636	2.26053	0.00163859
miR-4676-3p	2.25986	0.00654089
miR-1915-5p	2.25294	0.0269484
miR-4322	2.25245	1.12112e-06
miR-6882-3p	2.25067	0.0402271
miR-4721	2.24853	0.00118414
miR-6846-5p	2.2475	1.25439e-07
miR-4645-3p	2.24453	0.0269157
miR-3122	2.24347	0.00530781
miR-15a-5p	2.24204	0.000561015
miR-371a-3p	2.23867	0.000254035
miR-6834-5p	2.23203	0.0461549
miR-185-5p	2.23062	0.0344427
miR-28-5p	2.23024	0.0251671
miR-4419a	2.23022	0.0156029
miR-199a-5p	2.23019	0.0398815
miR-200c-5p	2.22986	0.0339697
miR-4695-5p	2.22986	9.02159e-08
miR-5698	2.22968	0.00077618
miR-6776-3p	2.22933	0.0492444
miR-6735-5p	2.22757	1.90126e-07
miR-6796-5p	2.2265	0.0262087
miR-1323	2.22429	0.0144948
miR-181d-3p	2.22374	0.0489876
miR-4492	2.22355	4.82146e-07
miR-3161	2.22235	0.0029818
miR-6516-5p	2.21863	3.79341e-05
miR-6732-5p	2.21834	3.97412e-07
miR-6890-3p	2.21377	0.0339579
miR-4310	2.21257	0.00475424
miR-6832-3p	2.21022	0.0442027
miR-3176	2.20925	0.0198247
miR-432-5p	2.20888	0.0156474
miR-3135b	2.20491	1.61613e-08
miR-212-3p	2.20349	0.0413444
miR-4716-5p	2.20215	0.0021986
miR-802	2.20196	0.0161929
miR-3149	2.19989	0.0352006
miR-3187-3p	2.19702	0.00120159
miR-6874-3p	2.19569	0.00987438
miR-6895-3p	2.19521	0.0432193
miR-5581-5p	2.19511	0.0391486
miR-204-3p	2.19426	0.00972773
miR-6877-5p	2.18715	4.8209e-09
miR-4518	2.18338	0.042356
miR-105-5p	2.18185	0.0423477
miR-4516	2.1817	2.55691e-07
miR-454-5p	2.17802	4.34124e-05
miR-378h	2.17594	0.0091078
miR-6766-3p	2.17576	0.00040563
miR-134-5p	2.17568	0.046524
miR-16-2-3p	2.17552	3.78911e-05
miR-409-3p	2.17454	0.0265047
miR-1909-5p	2.16983	0.0419535
miR-1180-5p	2.16801	0.000565455
miR-5010-5p	2.16299	0.00558904
miR-432-3p	2.16138	0.044866
miR-1271-5p	2.16053	0.0341433
miR-5739	2.15474	3.84726e-06
miR-495-5p	2.1524	5.01565e-05
miR-548g-3p	2.1513	0.0222866
miR-6081	2.15117	0.0258343
miR-4485-5p	2.14795	0.00825695
miR-4658	2.14773	0.0485943
miR-4280	2.14672	0.00646119
miR-4280	2.14672	3.87929e-05
miR-7157-5p	2.14632	0.0300208
miR-6840-5p	2.14629	0.0323616
miR-4800-5p	2.14503	0.000821692
miR-6891-3p	2.13757	0.0168867
miR-631	2.13564	0.046144
miR-16-5p	2.13185	0.0171015
miR-6506-5p	2.12705	4.15434e-05
miR-550b-3p	2.12257	0.0458577
miR-6795-5p	2.12059	2.27917e-07
miR-3679-5p	2.11915	0.000971241
miR-4667-5p	2.11911	2.28167e-07
miR-660-3p	2.11779	6.51081e-05
miR-4447	2.11688	5.5231e-07
miR-4520-3p	2.11494	0.0173359
miR-596	2.1139	0.0475777
miR-299-3p	2.11199	0.00631931
miR-4473	2.10762	0.000819935
miR-6735-3p	2.10431	0.0484585
miR-2277-3p	2.10428	0.0390375
miR-675-3p	2.09898	0.0488465
miR-4317	2.09378	0.000994175
miR-6875-5p	2.09378	0.00582119
miR-25-3p	2.08807	0.0212225
miR-4776-5p	2.0868	0.0161842
miR-4273	2.08445	0.0357378
miR-3657	2.07724	0.00758903
miR-3657	2.07724	5.40526e-05
miR-1292-3p	2.07442	4.54254e-07
miR-4726-5p	2.07294	2.19936e-09
miR-206	2.07241	3.70751e-05
miR-6798-3p	2.07188	0.000427413
miR-6802-5p	2.07156	6.25151e-11
miR-6889-3p	2.07064	0.0438521
miR-6743-5p	2.06963	7.47322e-10
miR-4676-3p	2.06888	0.0012518
miR-150-3p	2.06804	0.000631658
miR-324-5p	2.06803	0.00547298
miR-1228-3p	2.0673	1.50275e-08
miR-4687-5p	2.06705	2.04609e-10
miR-642a-5p	2.06649	0.0409559
miR-4422	2.06535	0.00675088
miR-4422	2.06535	4.24623e-05
miR-1181	2.06474	0.00231498
miR-30c-2-3p	2.0628	3.9531e-05
miR-378h	2.06129	0.00529163
let-7c-5p	2.05811	0.00275501
miR-4673	2.05037	0.0499009
miR-3184-5p	2.04872	0.00911608
miR-4690-5p	2.04865	6.78597e-07
miR-4649-3p	2.04577	0.0199624
miR-6746-3p	2.03691	0.0487614
miR-6829-5p	2.0351	2.14292e-07
miR-668-5p	2.02872	0.0259178
miR-197-5p	2.02699	1.79165e-08
miR-6756-5p	2.0262	8.07498e-09
miR-7515	2.02283	3.98257e-05
miR-6801-3p	2.02157	0.00543132
miR-4484	2.02149	0.00956254
miR-6785-5p	2.01748	3.18476e-06
miR-4524b-3p	2.01573	0.0399934
miR-548ay-3p	2.01572	0.0396838
miR-6816-3p	2.01344	0.0399718
miR-6742-5p	2.01303	0.019577
miR-4310	2.00975	0.0193199
miR-518d-3p	2.00897	0.04248
miR-7846-3p	2.00806	5.60131e-07
miR-5587-5p	2.00778	0.0157805
miR-552-5p	2.00075	3.53355e-05
miR-4701-5p	1.99478	0.0168043
miR-3615	1.99127	0.042812
miR-338-3p	1.98991	0.0457787
miR-3147	1.985	2.14624e-09
miR-526b-5p	1.98496	3.5331e-05
miR-4694-5p	1.98109	0.019112
miR-4724-3p	1.97694	0.00743355
miR-5007-5p	1.97502	0.0353265
miR-1185-1-3p	1.97032	7.0008e-08
miR-5187-3p	1.96761	0.0493833
miR-202-5p	1.96689	0.0288901
miR-3679-3p	1.96367	1.6199e-08
miR-3945	1.96235	0.0495742
miR-6825-5p	1.96102	0.00360499
miR-3689d	1.9572	0.0250047
miR-3648	1.95621	0.017325
miR-6503-5p	1.95521	0.00333199
miR-3616-3p	1.95254	0.0295537
miR-1225-3p	1.95114	1.36518e-05
miR-520a-3p	1.95096	0.0273319
miR-7107-3p	1.94864	0.00532697
miR-6819-5p	1.94672	2.76464e-09
miR-874-3p	1.93919	0.0433718
miR-378b	1.93816	0.00244431
miR-6794-5p	1.92951	9.33689e-10
miR-4301	1.91986	0.00654694
miR-6127	1.9195	0.0377839
miR-4284	1.91852	0.0469465
miR-6126	1.91818	0.00663414
miR-3158-5p	1.91699	0.0308222
miR-6842-3p	1.91483	0.00183985
miR-5006-5p	1.91227	0.037432
miR-205-5p	1.91132	0.0450462
miR-381-5p	1.90929	4.29637e-05
miR-892a	1.8945	0.00648071
miR-6763-5p	1.89441	1.16366e-08
miR-5694	1.89159	0.00213291
miR-3614-5p	1.8841	0.0252686
miR-711	1.88113	0.00612525
miR-4473	1.87649	0.0329124
miR-4751	1.87142	0.0408137
miR-6815-5p	1.86733	0.0442288
miR-3677-5p	1.8658	0.0472049
miR-7107-3p	1.86279	0.0368021
miR-4742-3p	1.86181	0.0287457
miR-3142	1.85349	0.041217
miR-6782-5p	1.85155	0.00564209
miR-325	1.85106	0.031723
miR-6845-5p	1.8473	0.00832387
miR-7854-3p	1.8441	0.0428931
miR-6086	1.84068	1.49733e-07
miR-371a-3p	1.83523	0.0312409
miR-6780b-5p	1.8325	0.00127266
miR-4462	1.82871	0.0049328
miR-5090	1.81943	0.0273451
miR-365a-5p	1.80248	2.41423e-06
miR-6068	1.79957	0.0170632
miR-4745-5p	1.79884	0.023544
miR-6769b-5p	1.79792	9.22339e-07
miR-133b	1.79763	0.0276432
miR-4459	1.7976	0.0039546
miR-4535	1.79546	2.47089e-05
miR-4497	1.78291	0.0216524
miR-3180-5p	1.77794	0.0406616
miR-371b-3p	1.77551	0.0321506
miR-6784-5p	1.77401	0.0147864
miR-3667-5p	1.77179	0.0271774
miR-6733-3p	1.76389	0.00433018
miR-1225-5p	1.76312	0.00357526
miR-1268a	1.75504	0.0248503
miR-7110-5p	1.75368	0.0199295
miR-1224-3p	1.75053	1.96877e-08
miR-6515-3p	1.75007	1.30077e-08
miR-6781-5p	1.74933	0.0110405
miR-4665-3p	1.74907	6.24864e-09
miR-4307	1.74762	0.0233362
miR-3652	1.74691	3.59454e-07
miR-6805-5p	1.73952	0.0193939
miR-423-5p	1.73182	0.00248227
miR-4298	1.72852	5.14781e-07
miR-133a-3p	1.72443	0.0115217
miR-211-3p	1.72344	5.01623e-08
miR-6733-3p	1.72207	0.0264721
miR-6073	1.71887	0.0279406
miR-6073	1.71887	0.000806802
miR-6880-3p	1.71551	2.64005e-06
miR-4741	1.70649	0.0210167
miR-4674	1.706	0.0217803
miR-4725-3p	1.70599	0.00308763
miR-6727-5p	1.70481	0.024464
miR-4661-3p	1.70465	0.0265889
miR-4661-3p	1.70465	0.000727658
miR-6792-5p	1.70179	2.19199e-05
miR-552-5p	1.69937	0.0331064
miR-17-5p	1.6979	0.000795083
miR-4513	1.69731	1.14498e-06
miR-6870-5p	1.6955	0.00457778
miR-3612	1.69439	0.000733838
miR-3184-3p	1.69302	0.0492885
miR-3681-3p	1.69243	0.000742271
miR-4467	1.69242	0.0343036
miR-15b-3p	1.69219	0.0172298
miR-126-5p	1.69194	0.0496694
miR-449b-5p	1.69124	0.000796143
miR-4739	1.68715	0.00571452
miR-5704	1.68641	0.044495
miR-499b-3p	1.68267	0.0280449
miR-499b-3p	1.68267	0.00081309
miR-15b-3p	1.68141	0.00298559
miR-887-3p	1.67917	0.0305246
miR-520h	1.67898	0.00486781
miR-326	1.6777	0.0301476
miR-509-3p	1.67541	0.0279191
miR-509-3p	1.67541	0.000805515
miR-6165	1.67369	5.2996e-08
miR-892a	1.67333	0.00538233
miR-4530	1.67146	0.00228957
miR-6075	1.66719	0.0201206
miR-6763-3p	1.66257	0.00512657
miR-6848-3p	1.66209	0.0467656
miR-4433a-3p	1.6591	0.00306041
miR-1343-5p	1.65723	0.0145411
miR-630	1.65362	0.0277217
miR-630	1.65362	0.000793701
miR-1203	1.65227	0.0272601
miR-7154-3p	1.64444	0.000735331
miR-1178-3p	1.64345	0.000736043
miR-4423-3p	1.64327	0.0269963
miR-6758-3p	1.6412	0.000759419
miR-1228-5p	1.63896	0.0151455
miR-4433b-3p	1.63734	0.00195427
miR-6890-5p	1.63489	0.0378428
miR-6511a-5p	1.6336	6.89872e-05
miR-615-5p	1.63254	0.0158355
miR-1288-5p	1.63105	0.0282337
miR-1288-5p	1.63105	0.000824529
miR-3675-3p	1.62596	4.54668e-05
miR-8069	1.62418	0.0360126
miR-8073	1.62275	4.11516e-07
miR-6798-5p	1.62213	0.0149149
miR-6132	1.62094	0.0322977
miR-7844-5p	1.62072	0.0266926
miR-7844-5p	1.62072	0.00073358
miR-361-3p	1.61951	0.0417183
miR-422a	1.61626	0.0229197
miR-5189-5p	1.6092	1.30194e-05
miR-550a-5p	1.60905	0.00223187
miR-6842-5p	1.60823	0.00549298
miR-4274	1.60731	6.12192e-09
miR-6768-5p	1.60111	0.00860251
miR-3960	1.59982	0.0039959
miR-4634	1.59879	0.0141322
miR-6729-3p	1.59814	1.93698e-09
miR-4772-5p	1.59577	0.0177291
miR-4734	1.5945	0.0290798
miR-370-3p	1.59373	0.0141058
miR-1193	1.59223	7.45703e-07
miR-6752-5p	1.59203	0.0164697
miR-106a-5p	1.58618	0.000844939
miR-6887-5p	1.58163	9.75332e-05
miR-3667-5p	1.58122	0.0109428
miR-4328	1.58121	0.000791638
miR-6076	1.58077	0.000757356
miR-642b-3p	1.57733	0.00503698
miR-1247-3p	1.57574	1.93523e-06
miR-183-3p	1.5749	0.016783
miR-1249-3p	1.57339	1.50539e-10
miR-1275	1.57109	0.00205997
miR-6879-5p	1.56645	0.00129173
miR-6863	1.56644	0.000881576
miR-6511b-5p	1.56409	0.0181553
miR-3940-5p	1.56253	0.0244447
miR-1287-3p	1.5607	0.000729818
miR-4257	1.55913	2.46406e-05
miR-1224-5p	1.55499	0.0412271
miR-345-5p	1.5528	0.0190744
miR-3175	1.54865	0.00774439
miR-875-3p	1.54557	0.0119876
miR-7150	1.54328	0.00642891
miR-664b-5p	1.54221	0.000958243
miR-938	1.53916	0.000768104
miR-224-3p	1.539	0.0290116
miR-3178	1.53825	0.020064
miR-6889-5p	1.53509	0.0185211
miR-7847-3p	1.53428	2.31107e-05
miR-744-5p	1.53139	0.0461048
miR-4694-3p	1.53006	0.000757902
miR-6510-5p	1.52319	0.012781
miR-939-5p	1.52248	0.0305699
miR-193b-3p	1.51913	0.0248452
miR-6836-3p	1.51815	0.00287867
miR-6786-5p	1.51751	0.030706
miR-6821-5p	1.50884	0.0114975
miR-1208	1.50824	0.0137142
miR-6800-5p	1.50257	0.0151019
miR-3196	1.49959	0.0271075
miR-4486	1.49949	0.0117286
miR-4436b-5p	1.49916	0.000346153
miR-1909-3p	1.49911	0.0121014
miR-6777-5p	1.497	4.21116e-06
miR-6085	1.49615	0.00511242
miR-3937	1.49318	0.0374293
miR-448	1.48753	0.0181491
miR-320a	1.48708	0.0327381
miR-1306-5p	1.48707	1.27286e-06
miR-671-5p	1.487	0.00384868
miR-4522	1.48547	0.00720116
miR-1908-5p	1.48431	0.0199478
miR-6716-5p	1.48104	0.00116911
miR-3529-5p	1.4806	0.000767076
miR-4430	1.47824	3.16619e-05
miR-3185	1.4748	0.0286247
miR-7856-5p	1.47217	0.0137393
miR-6861-5p	1.46928	1.32286e-06
miR-760	1.46883	0.0265108
miR-4640-5p	1.46791	0.00621289
miR-4253	1.46443	1.17383e-06
miR-4722-5p	1.46408	2.10046e-06
miR-5572	1.46393	0.0140432
miR-3680-5p	1.46356	0.0111651
miR-3976	1.46189	0.000856307
miR-3180	1.45972	0.0145008
miR-6860	1.45819	0.00746752
miR-6774-5p	1.45471	0.00840351
miR-6816-5p	1.45381	0.0156295
miR-1202	1.45301	0.00138586
miR-3660	1.45195	0.0284913
miR-4286	1.44792	2.79267e-07
miR-7704	1.44503	0.0409453
miR-4749-3p	1.44245	3.07087e-06
miR-335-3p	1.44223	0.0317952
miR-335-3p	1.44223	0.00105603
miR-6805-3p	1.43803	0.015846
miR-4749-5p	1.43695	0.0108181
miR-128-1-5p	1.43551	0.0140452
miR-4736	1.43487	0.000621537
miR-329-5p	1.42465	0.0218575
miR-6812-5p	1.41696	9.3792e-06
miR-371b-5p	1.41564	0.0308909
miR-3195	1.41494	0.01276
miR-1233-5p	1.41405	0.0180891
miR-4433a-5p	1.41359	3.04304e-06
miR-1912	1.40967	0.000748075
miR-6505-5p	1.40309	0.0355915
miR-6505-5p	1.40309	0.0013358
miR-4723-5p	1.40304	0.0098033
miR-20a-3p	1.40261	0.0376586
miR-6746-5p	1.40158	1.91705e-06
miR-34c-5p	1.40133	0.0284264
miR-1273d	1.39706	0.0380846
[truncated: 347 more rows]

## Sheet: suppeymentary table S2
Supplementary Table S2. Pathway union analysis of vitreous miRNAs in patients with vitreoretinal lymphoma versus macular hole/epiretinal membrane patients in descending order of significance.
KEGG pathway	p-value	#genes	#miRNAs
ECM-receptor interaction	<1e-325	18	2
Prion diseases	<1e-325	1	3
Glycosphingolipid biosynthesis - lacto and neolacto series	8.2544e-12	13	8
TGF-beta signaling pathway	1.84835e-10	40	8
Hippo signaling pathway	1.16812e-08	75	9
Signaling pathways regulating pluripotency of stem cells	1.63144e-08	69	8
Proteoglycans in cancer	1.62871e-06	88	10
Glioma	1.21671e-05	32	8
Phosphatidylinositol signaling system	0.00142866	38	8
Morphine addiction	0.00412119	35	10
Estrogen signaling pathway	0.0155314	34	7
Lysine degradation	0.0350059	17	7
Thyroid hormone signaling pathway	0.0442388	56	7
Mucin type O-Glycan biosynthesis	0.0456922	11	6
Prostate cancer	0.087958	44	7
Pathways in cancer	0.0903771	134	5
Amoebiasis	0.175105	20	1
Ras signaling pathway	0.18499	77	6
FoxO signaling pathway	0.306427	59	5
Pancreatic cancer	0.360752	29	4
Prolactin signaling pathway	0.394591	28	5
Oocyte meiosis	0.436734	33	5
Wnt signaling pathway	0.478225	54	6
Gap junction	0.479177	33	7
Glycosaminoglycan biosynthesis - heparan sulfate / heparin	0.500343	9	5
Oxytocin signaling pathway	0.512438	48	5
Non-small cell lung cancer	0.54756	23	5
Renal cell carcinoma	0.547999	29	4
Axon guidance	0.587674	47	7
Colorectal cancer	0.61418	28	5
Ubiquitin mediated proteolysis	0.645808	54	4
Adherens junction	0.703609	40	4
Chronic myeloid leukemia	0.703858	30	5
ErbB signaling pathway	0.76339	37	4
Viral carcinogenesis	0.815742	55	5
Rap1 signaling pathway	0.854186	38	3
Metabolism of xenobiotics by cytochrome P450	0.857779	4	2
Dorso-ventral axis formation	0.873061	18	5
cGMP-PKG signaling pathway	0.891447	14	1
Endometrial cancer	0.91482	24	7
mTOR signaling pathway	0.915698	25	3
MAPK signaling pathway	0.932898	73	4
Focal adhesion	0.939969	54	2
Long-term potentiation	0.963051	14	1
GABAergic synapse	0.966739	10	4
Amphetamine addiction	0.971191	14	2
PI3K-Akt signaling pathway	0.980922	79	3
Cholinergic synapse	0.982219	32	4
Purine metabolism	0.985541	19	3
Circadian entrainment	0.990406	6	1
AMPK signaling pathway	0.99163	45	3
Long-term depression	0.993784	18	3
Arrhythmogenic right ventricular cardiomyopathy (ARVC)	0.994258	24	4
Melanoma	0.994812	30	3
Progesterone-mediated oocyte maturation	0.995095	29	5
Inositol phosphate metabolism	0.995119	19	5
Insulin signaling pathway	0.99674	37	1
Adrenergic signaling in cardiomyocytes	0.997764	9	1
Endocrine and other factor-regulated calcium reabsorption	0.998094	9	2
Transcriptional misregulation in cancer	0.999401	53	2
Choline metabolism in cancer	0.999553	37	3
Sphingolipid signaling pathway	0.999587	35	2
Protein digestion and absorption	0.999752	23	1
Thyroid cancer	0.999829	7	3
Hedgehog signaling pathway	0.999831	7	2
Small cell lung cancer	0.999837	15	1
Biotin metabolism	0.999875	1	2
p53 signaling pathway	0.999884	27	4
Circadian rhythm	0.999952	14	2
Cell cycle	0.999954	41	4
Glutamatergic synapse	0.999957	10	1
Platelet activation	0.999972	13	1
Acute myeloid leukemia	0.999976	18	4
mRNA surveillance pathway	0.999981	16	1
Hepatitis B	0.999993	56	5
Bacterial invasion of epithelial cells	0.999993	23	2
Thyroid hormone synthesis	0.999994	3	1
Aldosterone-regulated sodium reabsorption	0.999995	14	2
Alanine, aspartate and glutamate metabolism	0.999997	8	3
HIF-1 signaling pathway	0.999997	29	1
Nicotine addiction	0.999999	7	2
Retrograde endocannabinoid signaling	1	5	1
B cell receptor signaling pathway	1	23	3
NOD-like receptor signaling pathway	1	3	1
T cell receptor signaling pathway	1	24	2
Steroid biosynthesis	1	1	1
Primary bile acid biosynthesis	1	1	1
Lysine biosynthesis	1	1	1
Tyrosine metabolism	1	3	1
Taurine and hypotaurine metabolism	1	1	1
D-Glutamine and D-glutamate metabolism	1	2	1
D-Arginine and D-ornithine metabolism	1	1	1
N-Glycan biosynthesis	1	2	1
Glycosaminoglycan degradation	1	3	1
Glycosaminoglycan biosynthesis - keratan sulfate	1	1	1
One carbon pool by folate	1	6	1
Nicotinate and nicotinamide metabolism	1	2	1
Metabolic pathways	1	3	1
2-Oxocarboxylic acid metabolism	1	2	1
RNA degradation	1	23	1
RNA polymerase	1	1	1
Notch signaling pathway	1	15	1
Cell adhesion molecules (CAMs)	1	4	1
Tight junction	1	5	1
Fc epsilon RI signaling pathway	1	15	1
Type II diabetes mellitus	1	7	1
Maturity onset diabetes of the young	1	2	1
Vasopressin-regulated water reabsorption	1	5	1
Vitamin digestion and absorption	1	3	1
Huntington's disease	1	2	1
Cocaine addiction	1	6	1
Shigellosis	1	4	1
Chemical carcinogenesis	1	2	1
Basal cell carcinoma	1	2	1
Central carbon metabolism in cancer	1	5	1
Pyrimidine metabolism	1	5	2
Glycosaminoglycan biosynthesis - chondroitin sulfate / dermatan sulfate	1	4	2
Sulfur metabolism	1	3	2
Biosynthesis of unsaturated fatty acids	1	3	2
Synaptic vesicle cycle	1	8	2
Valine, leucine and isoleucine biosynthesis	1	1	3
ECM: extracellular matrix, TGF: transforming growth factor, FoxO: forkhead box O, Rap: rhoptry-associated protein, cGMP-PKG :cyclic guanosine monophosphate -dependent protein kinase, mTOR: mechanistic target of rapamycin, MAPK: mitogen-activated protein kinases, GABA: gamma-aminobutyric acid, PI3K-Akt: phosphatidylinositol 3-kinase- protein kinase B, AMPK: AMP-activated protein kinase, HIF-1:hypo…

## Sheet: supplementary table S3
Supplementary Table S3. Vitreous and serum miRNAs modulated in vitreoretinal lymphoma versus control descending order of the p value. Filled in gray are miRNAs that were elevated in both the vitreous and serum.
vs Control up(vit)	vs Control up(serum)
miR-629-3p	miR-519d-5p
miR-6740-5p	miR-323a-3p
miR-4647	miR-128-3p
miR-6780a-3p	let-7i-3p
miR-657	miR-1973
miR-1266-3p	miR-369-5p
miR-4714-5p	miR-132-3p
miR-3160-3p	miR-4485-3p
miR-605-5p	miR-518e-3p
miR-4330	miR-367-5p
miR-7155-3p	miR-526b-3p
miR-3120-5p	miR-188-3p
miR-216b-3p	miR-146a-5p
miR-4756-3p	miR-133a-3p
miR-4733-3p	miR-520f-5p
miR-6716-3p	miR-5587-5p
miR-1184	miR-802
miR-8070	miR-518f-3p
miR-4692	miR-2115-5p
miR-30b-5p	miR-221-3p
miR-6505-3p	miR-345-5p
miR-4251	miR-548g-3p
miR-6745	miR-422a
miR-6513-3p	miR-193b-3p
miR-3127-5p	miR-28-5p
miR-520g-3p	miR-133b
miR-433-5p	miR-202-5p
miR-493-3p	miR-326
miR-3198	miR-181a-5p
miR-642b-5p	miR-20a-3p
miR-764	miR-1273d
miR-4283	miR-548ay-3p
miR-4804-3p	miR-625-5p
miR-765	miR-3142
miR-3650	miR-186-5p
miR-1306-3p	miR-4655-3p
miR-1266-5p
miR-6884-5p
miR-6772-3p
miR-6072
miR-4456
miR-3928-5p
miR-548ab
miR-125a-5p
miR-6773-3p
miR-4474-3p
miR-3653-5p
miR-7152-5p
miR-487a-5p
miR-551a
let-7d-3p
miR-4502
miR-4329
miR-6133
miR-4540
miR-4324
miR-18a-3p
miR-494-5p
miR-4672
miR-192-5p
miR-5584-3p
miR-6512-3p
miR-4793-3p
let-7a-2-3p
miR-6852-5p
miR-6499-3p
miR-6762-3p
miR-3685
miR-138-1-3p
miR-4326
miR-6757-3p
miR-3189-5p
miR-6868-5p
miR-4314
miR-4682
miR-3126-3p
miR-125b-5p
miR-1207-3p
miR-6873-3p
miR-26b-3p
miR-3927-5p
miR-4644
miR-519d-3p
miR-21-5p
miR-6821-3p
miR-34c-3p
miR-654-3p
miR-214-5p
miR-943
miR-5684
miR-3687
miR-3174
miR-506-3p
miR-551b-3p
miR-6504-5p
miR-3655
miR-6761-5p
miR-7162-3p
let-7b-5p
miR-519e-3p
miR-4723-5p
miR-6758-5p
miR-3192-3p
miR-3922-3p
miR-4796-5p
miR-4445-3p
miR-1276
miR-6129
miR-216a-3p
miR-6843-3p
miR-744-3p
miR-1322
miR-3713
miR-4537
miR-1287-5p
miR-885-5p
miR-589-5p
miR-15b-5p
miR-105-5p
miR-6738-3p
miR-7-2-3p
miR-2113
miR-6841-5p
miR-6874-5p
miR-1202
miR-1468-5p
miR-501-5p
miR-222-5p
miR-589-3p
miR-1285-5p
miR-3649
miR-603
miR-1303
miR-6888-5p
miR-891a-5p
miR-1293
miR-374c-3p
miR-4724-5p
miR-1304-3p
miR-921
miR-6791-3p
miR-6509-3p
miR-485-5p
miR-4689
miR-6868-3p
miR-320c
miR-4660
miR-892b
miR-6817-5p
miR-6857-3p
miR-6788-5p
miR-466
miR-196b-3p
miR-4733-5p
miR-3144-5p
miR-154-5p
miR-503-3p
miR-6815-3p
miR-6867-5p
miR-30b-3p
miR-4641
miR-500b-3p
miR-6855-5p
miR-4433a-3p
miR-330-5p
miR-6872-5p
miR-146b-3p
miR-208a-5p
miR-3689b-3p, miR-3689c
miR-6883-3p
miR-6774-3p
miR-181a-2-3p
miR-1226-3p
miR-6808-5p
miR-3691-3p
miR-6849-3p
miR-6847-3p
miR-6891-5p
miR-1288-3p
miR-604
miR-6744-3p
miR-6878-3p
miR-296-5p
miR-1914-3p
miR-6780b-5p
miR-6742-3p
miR-6783-3p
miR-4482-3p
miR-371a-5p
miR-6824-3p
miR-2355-5p
miR-584-3p
miR-199a-5p
miR-3935
miR-6879-5p
miR-23b-3p
miR-4433b-3p
miR-6876-3p
miR-1225-5p
miR-7111-5p
miR-5685
miR-5699-5p
miR-937-3p
miR-6855-3p
miR-3197
miR-1229-5p
miR-615-5p
miR-7109-5p
miR-7150
miR-642b-3p
miR-92b-5p
miR-8081
miR-6802-5p
miR-4294
miR-5572
miR-4655-5p
miR-7976
miR-4271
miR-4442
miR-6824-5p
miR-939-5p
miR-431-3p
miR-7850-5p
miR-323b-5p
miR-4732-3p
miR-1249-3p
miR-2392
miR-6809-3p
miR-6778-5p
miR-4697-5p
miR-4521
miR-642a-3p
miR-769-3p
miR-3125
miR-4687-5p
miR-3605-3p
miR-3173-5p
miR-4748
miR-937-5p
miR-6893-5p
miR-4459
miR-8055
miR-487b-5p
miR-6076
miR-6514-3p
miR-2277-5p
miR-3150b-3p
miR-4698
miR-3195
miR-194-3p
miR-3617-3p
miR-4675
miR-4417
miR-6500-3p
miR-4530
miR-6751-3p
miR-1204
miR-4725-3p
miR-187-3p
miR-6822-3p
miR-6880-5p
miR-6774-5p
miR-1250-3p
miR-6814-5p
miR-6743-5p
miR-1273h-3p
miR-4687-3p
miR-4688
miR-5196-5p
miR-517a-3p, miR-517b-3p
miR-6800-5p
miR-6794-5p
miR-7107-5p
miR-6753-3p
miR-1538
miR-4520-5p
miR-6883-5p
miR-6737-5p
miR-8077
miR-3064-3p
miR-6730-5p
miR-6848-5p
miR-1343-5p
miR-6083
miR-6814-3p
miR-34a-5p
miR-4640-5p
miR-758-5p
miR-7152-3p
miR-412-3p
miR-4639-3p
miR-6729-3p
miR-4463
miR-5001-3p
miR-6881-3p
miR-3147
miR-6068
miR-3692-5p
miR-4726-3p
miR-4726-5p
miR-186-3p
miR-3945
miR-1273d
miR-3615
miR-3074-3p
miR-4453
miR-6736-3p
miR-149-3p
miR-1254
miR-642a-5p
miR-1250-5p
miR-489-3p
miR-8057
miR-6819-5p
miR-541-5p
miR-5681b
miR-3191-5p
miR-593-3p
miR-6809-5p
miR-4780
miR-3158-3p
miR-4319
miR-3666
miR-146a-5p
miR-6851-5p
miR-6781-3p
miR-371b-3p
miR-128-1-5p
miR-615-3p
miR-6856-3p
miR-3973
miR-4712-5p
miR-4764-3p
miR-889-5p
miR-4507
miR-6877-5p
miR-3065-3p
miR-6854-3p
miR-4786-3p
miR-4758-5p
miR-6852-3p
miR-3690
miR-3929
miR-4284
miR-200c-5p
miR-4506
miR-4274
miR-1271-5p
miR-4665-3p
miR-7114-5p
miR-6885-5p
miR-6085
miR-887-5p
miR-3141
miR-4437
miR-3928-3p
miR-6756-5p
miR-6764-3p
miR-4645-3p
miR-328-5p
miR-3202
miR-6746-3p
miR-656-5p
miR-6886-5p
miR-5002-3p
miR-7151-5p
miR-6768-5p
miR-6749-5p
miR-3154
miR-632
miR-1296-5p
miR-4739
miR-4701-3p
miR-6763-5p
miR-1207-5p
miR-6737-3p
miR-5588-3p
miR-34b-3p
miR-4321
miR-6515-3p
miR-4532
miR-6821-5p
miR-6779-5p
miR-1233-5p
miR-4297
miR-3689a-3p
miR-1228-3p
miR-1301-5p
miR-6799-3p
miR-30c-1-3p
miR-4254
miR-670-5p
miR-3135b
miR-3679-3p
miR-4707-3p
miR-5194
miR-197-5p
miR-659-3p
miR-6858-5p
miR-3911
miR-4632-5p
miR-3180
miR-129-5p
miR-6738-5p
miR-1224-3p
miR-6740-3p
miR-574-5p
miR-6856-5p
miR-3591-3p
miR-6799-5p
miR-6830-3p
miR-98-3p
miR-7702
miR-6778-3p
miR-3162-5p
miR-4749-5p
miR-608
miR-199b-5p
miR-4686
miR-4305
miR-2682-3p
miR-488-5p
miR-2276-5p
miR-4484
miR-4443
miR-6752-5p
miR-128-2-5p
miR-8071
miR-6071
miR-4451
miR-5787
miR-6782-3p
miR-5004-5p
miR-6846-3p
miR-5193
miR-492
miR-211-3p
miR-6165
miR-6742-5p
miR-6750-3p
miR-6775-5p
miR-675-3p
miR-6126
miR-6088
miR-1185-1-3p
miR-5095
miR-1290
miR-3074-5p
miR-7845-5p
miR-7151-3p
miR-4486
miR-6087
miR-4649-5p
miR-766-5p
miR-2276-3p
miR-433-3p
miR-6803-5p
let-7b-3p
miR-6779-3p
miR-4287
miR-6722-3p
miR-4695-5p
miR-1291
miR-5001-5p
miR-3622a-3p
miR-6739-3p
miR-6721-5p
miR-6748-3p
miR-668-3p
miR-5580-5p
miR-4784
miR-147a
miR-6762-5p
miR-4650-5p
miR-6890-3p
miR-6846-5p
miR-595
miR-6761-3p
miR-5708
miR-542-5p
miR-1909-3p
miR-4750-5p
miR-6847-5p
miR-6765-5p
miR-6075
miR-3064-5p
miR-1228-5p
miR-6086
miR-1268b
miR-6827-3p
miR-485-3p
miR-4281
miR-6735-5p
miR-212-3p
miR-6771-5p
miR-711
miR-6781-5p
miR-6823-3p
miR-3691-5p
miR-4781-5p
miR-6829-5p
miR-6882-3p
miR-422a
miR-6795-5p
miR-4667-5p
miR-1227-5p
miR-1273a
miR-6840-3p
miR-661
miR-1284
miR-3659
miR-4516
miR-4717-5p
miR-4286
miR-6835-5p
miR-6845-5p
miR-432-3p
miR-585-5p
miR-363-5p
miR-4717-3p
miR-6805-3p
miR-3652
miR-4270
miR-138-5p
miR-3937
miR-3180-3p
miR-5587-3p
miR-6732-5p
miR-4665-5p
miR-4651
miR-5195-5p
miR-8078
miR-8073
miR-664b-3p
miR-1275
miR-3130-5p
miR-770-5p
miR-1273c
miR-1292-3p
miR-4634
miR-4492
miR-6833-3p
miR-4298
miR-4447
miR-6784-5p
miR-7846-3p
miR-4741
miR-1469
miR-18b-3p
miR-6726-5p
miR-200a-5p
miR-4290
miR-4690-5p
miR-550b-2-5p
miR-342-3p
miR-3200-3p
miR-761
miR-4308
miR-4763-3p
miR-4505
miR-4709-5p
miR-1193
miR-4707-5p
miR-6857-5p
miR-3138
miR-29c-5p
miR-2861
miR-7973
miR-125b-1-3p
miR-29a-3p
miR-99b-3p
miR-4288
miR-3189-3p
miR-219b-5p
miR-7705
miR-6869-5p
miR-23a-3p
miR-4518
miR-3651
miR-6825-5p
miR-4785
miR-663a
let-7i-5p
miR-6501-5p
miR-6769b-5p
miR-760
miR-4776-3p
miR-4728-5p
miR-6511a-3p
miR-3620-5p
miR-4446-3p
miR-138-2-3p
miR-6805-5p
miR-4656
miR-4273
miR-6769a-3p
miR-7157-5p
miR-4716-3p
miR-1915-3p
miR-6728-5p
miR-767-3p
miR-6871-3p
miR-521
miR-338-3p
miR-4322
miR-3667-3p
miR-4513
miR-4253
miR-4520-3p
miR-3170
miR-7158-5p
miR-6833-5p
miR-449c-5p
miR-1306-5p
miR-7974
miR-4252
miR-6861-5p
miR-6874-3p
miR-4646-3p
miR-7855-5p
miR-4730
miR-887-3p
miR-378f
miR-6889-3p
miR-1246
miR-6798-5p
miR-6831-5p
miR-6791-5p
miR-4268
miR-6816-5p
miR-6724-5p
miR-3677-3p
miR-762
miR-3185
miR-4684-3p
miR-6787-3p
miR-6788-3p
miR-4441
miR-1268a
miR-3155b
miR-1200
miR-3656
miR-3188
miR-4327
miR-3149
miR-8072
miR-6820-5p
miR-4296
miR-6746-5p
miR-1247-3p
miR-432-5p
miR-3178
miR-4669
miR-2116-3p
miR-6507-3p
miR-8075
miR-4722-5p
miR-1908-5p
miR-1182
miR-6125
miR-7113-5p
miR-106b-3p
miR-3137
miR-6729-5p
miR-6081
miR-7110-5p
miR-365a-5p
miR-5581-3p
miR-8082
miR-4768-3p
miR-6880-3p
miR-1285-3p
miR-6786-5p
miR-4653-3p
miR-671-3p
miR-1237-5p
miR-6789-3p
miR-4746-3p
miR-6734-5p
miR-5580-3p
miR-4685-3p
miR-3621
miR-6775-3p
miR-4433a-5p
miR-3648
miR-4749-3p
miR-103a-2-5p
miR-6124
miR-663b
miR-6785-5p
miR-486-5p
miR-409-3p
miR-940
miR-4488
miR-373-3p
miR-7108-5p
miR-6841-3p
miR-3152-5p
miR-514b-5p
miR-3940-5p
miR-4466
miR-5739
miR-4761-3p
miR-3196
miR-6829-3p
miR-4258
miR-4740-3p
miR-6777-5p
miR-3646
miR-92a-2-5p
miR-6090
miR-1267
miR-6716-5p
miR-6751-5p
miR-4436a
miR-664a-3p
miR-486-3p
miR-3186-5p
miR-3679-5p
miR-3944-3p
miR-6727-5p
miR-6747-3p
miR-6861-3p
miR-6816-3p
miR-612
miR-550b-3p
miR-204-3p
miR-3665
miR-4684-5p
miR-8083
miR-6508-5p
miR-622
miR-6886-3p
miR-1298-3p
miR-6850-5p
miR-6764-5p
miR-583
miR-4508
miR-4524a-5p
miR-557
miR-3150a-5p
miR-8084
miR-5096
miR-6069
miR-6134
miR-1972
miR-935
miR-512-5p
miR-4481
miR-3151-3p
miR-449c-3p
miR-6754-3p
miR-6848-3p
miR-6789-5p
miR-6842-5p
miR-3678-3p
miR-6812-5p
miR-1273e
miR-4786-5p
miR-5091
miR-566
miR-550a-3p
miR-4648
miR-5094
miR-3614-5p
miR-378g
miR-6837-5p
miR-8069
miR-4706
miR-2278
miR-638
miR-8087
miR-4787-5p
miR-6780a-5p
miR-4524b-3p
miR-4467
miR-498
miR-4734
miR-4285
miR-4479
miR-6726-3p
miR-5189-5p
miR-197-3p
miR-1225-3p
miR-7155-5p
miR-1910-5p
miR-125a-3p
miR-212-5p
miR-27b-3p
miR-4664-5p
miR-591
miR-6867-3p
miR-198
miR-939-3p
miR-6832-3p
miR-6834-5p
miR-7704
miR-3972
miR-598-5p
miR-135a-3p
miR-5585-3p
miR-6741-3p
miR-6803-3p
miR-3944-5p
miR-2277-3p
miR-6840-5p
miR-378a-3p
miR-6735-3p
miR-4449
miR-4299
miR-4674
miR-6875-3p
miR-4450
miR-6862-5p
miR-6792-5p
miR-4676-5p
miR-1231
miR-625-3p
miR-6780b-3p
miR-6741-5p
miR-7847-3p
miR-130b-5p
miR-4433b-5p
miR-423-5p
miR-6770-3p
miR-6089
miR-6776-3p
miR-4257
miR-4535
miR-6759-3p
miR-323a-5p
miR-4708-5p
miR-6885-3p
miR-4754
miR-373-5p
miR-3940-3p
miR-505-5p
miR-5088-3p
miR-1825
miR-6870-5p
miR-6734-3p
miR-6786-3p
miR-6743-3p
miR-3184-3p
miR-708-5p
miR-4430
miR-6893-3p
miR-7110-3p
miR-5189-3p
miR-6894-3p
miR-1913
miR-346
miR-7843-5p
miR-526b-5p
miR-552-5p
miR-4731-3p
miR-4652-3p
miR-3922-5p
miR-575
miR-7706
miR-5190
miR-206
miR-3620-3p
miR-4523
miR-16-2-3p
miR-6516-5p
miR-8052
miR-3616-3p
miR-4280
miR-210-3p
miR-30c-2-3p
miR-6510-5p
miR-134-3p
miR-7515
miR-330-3p
miR-297
miR-4260
miR-3190-3p
miR-6506-5p
miR-4422
miR-381-5p
miR-6862-3p
miR-454-5p
miR-873-3p
miR-1909-5p
miR-3177-5p
miR-3675-3p
miR-4654
miR-1260b
miR-1249-5p
miR-4695-3p
miR-1273h-5p
miR-6875-5p
miR-495-5p
miR-4276
miR-1251-3p
miR-3918
miR-3657
miR-5195-3p
miR-4657
miR-6823-5p
miR-340-3p
miR-6132
miR-6826-5p
miR-7977
miR-129-1-3p
miR-3654
miR-6802-3p
miR-6826-3p
miR-6504-3p
miR-660-3p
miR-4655-3p
miR-4267
miR-6804-5p
miR-6889-5p
miR-584-5p
miR-6511a-5p
miR-5589-5p
miR-300
miR-675-5p
miR-7153-5p
miR-1587
miR-449b-3p
miR-4304
miR-7109-3p
miR-1233-3p
miR-6720-5p
miR-6834-3p
miR-29c-3p
miR-6876-5p
miR-223-3p
miR-3156-3p
miR-188-5p
miR-4265
miR-4476
miR-483-3p
miR-4497
miR-6815-5p
miR-6887-5p
miR-5187-3p
miR-3184-5p
miR-4697-3p
miR-1296-3p
miR-3663-3p
miR-4638-3p
miR-6866-3p
miR-8485
miR-4529-3p
miR-665
miR-4792
miR-8063
miR-6131
miR-99b-5p
miR-6790-5p
miR-6503-3p
miR-4533
miR-7703
miR-1236-5p
miR-139-3p
miR-6817-3p
miR-9500
miR-671-5p
miR-6754-5p
miR-4700-3p
miR-4425
miR-325
miR-4745-5p
miR-3130-3p
miR-6851-3p
miR-4664-3p
miR-652-5p
miR-4303
miR-4279
miR-337-3p
miR-1915-5p
miR-6744-5p
miR-134-5p
miR-6771-3p
miR-6797-3p
miR-4758-3p
miR-4738-3p
miR-6836-5p
miR-4419a
miR-4653-5p
miR-4667-3p
miR-181d-3p
miR-6757-5p
miR-5090
miR-185-5p
miR-6881-5p
miR-16-1-3p
miR-1273f
miR-193b-3p
miR-4731-5p
miR-3173-3p
miR-3129-3p
miR-572
miR-371b-5p
miR-4763-5p
miR-328-3p
miR-6860
miR-371a-3p
miR-1203
miR-3165
miR-579-5p
miR-550a-5p
miR-7112-3p
miR-6820-3p
miR-6769b-3p
miR-4499
miR-6731-3p
miR-5006-5p
miR-3175
miR-6795-3p
miR-6804-3p
miR-5591-3p
miR-6879-3p
miR-4472
miR-211-5p
miR-6777-3p
miR-4440
miR-202-3p
miR-6818-3p
miR-4269
miR-550a-3-5p
miR-504-3p
miR-4642
miR-6790-3p
miR-6895-5p
miR-4638-5p
miR-3622a-5p
miR-6722-5p
miR-3131
miR-6870-3p
miR-6759-5p
miR-6077
miR-6801-5p
miR-149-5p
miR-4769-3p
miR-7106-5p
miR-1260a
miR-4436b-5p
miR-152-5p
miR-378a-5p
miR-4311
miR-8089
miR-6853-5p
miR-564
miR-1273g-3p
miR-634
miR-4539
miR-6782-5p
miR-185-3p
miR-6859-3p
miR-1539
miR-6766-3p
miR-7851-3p
miR-6884-3p
miR-193a-5p
miR-6798-3p
miR-3663-5p
miR-5196-3p
miR-1273g-5p
miR-193b-5p
miR-6877-3p
miR-619-5p
miR-7160-5p
miR-7641
miR-769-5p
miR-4673
miR-25-3p
miR-361-3p
miR-6732-3p
miR-4767
miR-4685-5p
miR-4713-3p
miR-6776-5p
miR-494-3p
miR-6499-5p
miR-6858-3p
miR-210-5p
miR-6731-5p
miR-631
miR-6728-3p
miR-133b
miR-7111-3p
miR-15a-5p
miR-1180-5p
miR-885-3p
miR-1199-5p
miR-6825-3p
miR-1238-5p
miR-6895-3p
miR-425-3p
miR-129-2-3p
miR-4722-3p
miR-3936
miR-548q
miR-4736
miR-3158-5p
miR-6511b-3p
miR-150-3p
miR-6723-5p
miR-6792-3p
miR-518b
miR-214-3p
miR-6500-5p
miR-1236-3p
miR-187-5p
miR-7848-3p
miR-1286
miR-6127
miR-6794-3p
miR-7112-5p
miR-6730-3p
miR-6872-3p
miR-4661-3p
miR-6800-3p
miR-1287-3p
miR-7844-5p
miR-3612
miR-7154-3p
miR-1178-3p
miR-513a-5p
miR-3681-3p
miR-1912
miR-15a-3p
miR-3619-5p
miR-4312
miR-4694-3p
miR-6758-3p
miR-658
miR-3529-5p
miR-4454
miR-938
miR-5698
miR-4328
miR-630
miR-5010-3p
miR-17-5p
miR-449b-5p
miR-509-3p
miR-6073
miR-5008-5p
miR-596
miR-499b-3p
miR-3941
miR-4478
miR-4473
miR-4465
miR-4800-5p
miR-1288-5p
miR-4728-3p
miR-4526
miR-1976
miR-4747-5p
miR-106a-5p
miR-4470
miR-3976
miR-6873-5p
miR-500a-5p
miR-1229-3p
miR-6863
miR-539-5p
miR-6807-5p
miR-5088-5p
miR-664b-5p
miR-6828-5p
miR-637
miR-4317
miR-5705
miR-6813-5p
miR-4783-3p
miR-6845-3p
miR-335-3p
miR-574-3p
miR-326
miR-4681
miR-6806-5p
miR-4721
miR-3187-3p
miR-4723-3p
miR-744-5p
miR-4676-3p
miR-602
miR-4429
miR-6509-5p
miR-508-5p
miR-4732-5p
miR-6505-5p
miR-1911-3p
miR-1910-3p
miR-1185-2-3p
miR-877-3p
miR-6827-5p
miR-6831-3p
miR-6813-3p
miR-8064
miR-718
miR-5197-5p
miR-874-5p
miR-6760-3p
miR-7113-3p
miR-874-3p
miR-5703
miR-1307-3p
miR-324-3p
miR-4737
miR-4446-5p
miR-6715b-5p
miR-636
miR-6765-3p
miR-6887-3p
miR-2110
miR-4323
miR-6842-3p
miR-3943
miR-3926
miR-6756-3p
miR-6859-5p
miR-4435
miR-204-5p
miR-5093
miR-3194-5p
miR-6784-3p
miR-5100
miR-4769-5p
miR-6871-5p
miR-5694
miR-6736-5p
miR-6727-3p
miR-4498
miR-1281
miR-4716-5p
miR-4438
miR-766-3p
miR-1181
miR-3907
miR-4787-3p
miR-7975
miR-5006-3p
miR-378b
miR-6080
miR-1471
miR-3661
miR-4709-3p
let-7c-5p
miR-6767-5p
miR-339-5p
miR-6836-3p
miR-4713-5p
miR-3161
miR-15b-3p
miR-6749-3p
miR-1238-3p
miR-6796-3p
miR-3124-5p
miR-1226-5p
miR-6797-5p
miR-33b-3p
miR-4261
miR-4711-3p
miR-221-3p
miR-6503-5p
miR-3151-5p
miR-3126-5p
miR-5701
miR-4483
miR-6850-3p
miR-3187-5p
miR-520a-3p
miR-518c-5p
miR-3960
miR-4529-5p
miR-8085
miR-6733-3p
miR-5188
miR-4773
miR-483-5p
miR-6865-5p
miR-92b-3p
miR-345-3p
miR-3622b-5p
miR-4310
miR-184
miR-520h
miR-4462
miR-1237-3p
miR-6763-3p
miR-7106-3p
miR-6793-5p
miR-378h
miR-3122
miR-30d-5p
miR-4800-3p
miR-7107-3p
miR-892a
miR-1908-3p
miR-6801-3p
miR-324-5p
miR-150-5p
miR-5010-5p
miR-1307-5p
miR-7114-3p
miR-4725-5p
miR-6892-3p
miR-299-5p
miR-4788
miR-4301
miR-23a-5p
miR-6772-5p
miR-345-5p
miR-25-5p
miR-6894-5p
let-7f-1-3p
miR-484
miR-6753-5p
miR-4522
miR-92a-3p
miR-4496
miR-3150b-5p
miR-3610
miR-6819-3p
miR-205-5p
miR-3177-3p
miR-6810-3p
miR-4756-5p
miR-4700-5p
miR-877-5p
miR-1470
miR-4485-5p
miR-365b-5p
miR-6810-5p
miR-6074
miR-4743-5p
miR-888-5p
miR-1265
miR-130a-5p
miR-5693
miR-3680-3p
miR-1321
miR-3199
miR-942-3p
miR-4494
miR-203a-3p
miR-4794
miR-558
miR-196a-5p
miR-3132
miR-449a
miR-4306
miR-2355-3p
miR-5586-3p
miR-4491
miR-6865-3p
miR-6812-3p
miR-6718-5p
miR-6838-5p
miR-3667-5p
miR-3680-5p
miR-196b-5p
miR-320b
miR-7854-3p
miR-875-3p
miR-6785-3p
miR-541-3p
miR-4527
miR-4316
miR-4420
miR-936
miR-1208
miR-7856-5p
miR-370-3p
miR-6752-3p
miR-1323
miR-491-5p
miR-4776-5p
miR-183-3p
miR-4701-5p
miR-6891-3p
miR-16-5p
miR-4772-5p
miR-6511b-5p
miR-525-5p
miR-2682-5p
miR-3157-3p
miR-4691-5p
miR-93-5p
miR-4694-5p
miR-3176
miR-4649-3p
miR-4489
miR-6830-5p
miR-34c-5p
miR-329-5p
miR-181b-5p
miR-224-3p
miR-4307
miR-1199-3p
miR-3689d
miR-2909
miR-513b-5p
miR-181a-5p
miR-668-5p
miR-6796-5p
miR-3127-3p
miR-4436b-3p
miR-7156-5p
miR-6832-5p
miR-382-5p
miR-3660
miR-500a-3p
miR-4458
miR-20a-5p
miR-4632-3p
miR-4423-3p
miR-3605-5p
miR-320a
miR-6811-3p
miR-200b-3p
miR-610
miR-410-5p
miR-6767-3p
miR-5007-5p
miR-146b-5p
miR-645
miR-6890-5p
miR-3186-3p
miR-3180-5p
miR-4751
miR-1224-5p
miR-5704
miR-4423-5p
miR-5187-5p
miR-3677-5p
miR-4658

## Sheet: supplementary table S 4
Supplementary Table S4. Pathway union analysis of serum miRNAs in patients with VRL versus healthy control.
KEGG pathway	p-value	#genes	#miRNAs
Morphine addiction	7.87148e-14	38	14
Fatty acid biosynthesis	1.27262e-06	4	2
Thyroid hormone synthesis	7.31379e-06	5	5
Mucin type O-Glycan biosynthesis	0.000108501	12	5
Hippo signaling pathway	0.00040014	59	7
Lysine degradation	0.000619054	14	7
Glycosphingolipid biosynthesis - lacto and neolacto series	0.00739477	8	8
Nicotine addiction	0.0193595	14	8
Signaling pathways regulating pluripotency of stem cells	0.0261395	58	8
GABAergic synapse	0.0310167	20	7
TGF-beta signaling pathway	0.0321238	34	7
Biosynthesis of unsaturated fatty acids	0.0566257	4	6
Proteoglycans in cancer	0.195039	47	5
N-Glycan biosynthesis	0.382826	12	5
Fatty acid metabolism	0.399015	10	3
Adherens junction	0.656146	17	5
Circadian entrainment	0.782092	15	3
Metabolism of xenobiotics by cytochrome P450	0.820941	6	4
Amphetamine addiction	0.865888	10	4
Glycosaminoglycan biosynthesis - keratan sulfate	0.87305	4	4
ECM-receptor interaction	0.876663	7	2
Endocrine and other factor-regulated calcium reabsorption	0.944315	10	2
Cell adhesion molecules (CAMs)	0.960677	10	3
Wnt signaling pathway	0.962534	30	3
Synaptic vesicle cycle	0.965077	17	6
ErbB signaling pathway	0.989495	7	2
Axon guidance	0.994312	6	1
FoxO signaling pathway	0.995919	34	3
Oocyte meiosis	0.998835	17	4
Biotin metabolism	0.999359	1	1
Other types of O-glycan biosynthesis	0.999707	4	2
Glycosaminoglycan biosynthesis - heparan sulfate / heparin	0.999717	5	2
Regulation of actin cytoskeleton	0.999752	13	1
Neurotrophin signaling pathway	0.999753	24	2
Pantothenate and CoA biosynthesis	0.999856	2	1
Ubiquitin mediated proteolysis	0.999908	7	2
Glioma	0.999981	12	2
Estrogen signaling pathway	0.999983	18	4
Cytokine-cytokine receptor interaction	0.999989	10	2
Colorectal cancer	0.999992	16	2
Calcium signaling pathway	0.999992	14	2
Steroid hormone biosynthesis	0.999995	2	1
Retrograde endocannabinoid signaling	0.999998	6	1
Pathways in cancer	0.999999	40	1
Rap1 signaling pathway	0.999999	2	1
Pancreatic cancer	0.999999	16	2
Gap junction	1	5	1
mTOR signaling pathway	1	12	1
Prolactin signaling pathway	1	14	2
Long-term potentiation	1	14	1
Galactose metabolism	1	1	1
Long-term depression	1	3	1
Prostate cancer	1	14	1
Purine metabolism	1	16	3
Citrate cycle (TCA cycle)	1	1	1
Pentose and glucuronate interconversions	1	6	1
Fatty acid degradation	1	4	1
Steroid biosynthesis	1	1	1
Pyrimidine metabolism	1	4	1
Glycine, serine and threonine metabolism	1	1	1
Arginine and proline metabolism	1	2	1
Tyrosine metabolism	1	1	1
Phenylalanine, tyrosine and tryptophan biosynthesis	1	1	1
beta-Alanine metabolism	1	1	1
Taurine and hypotaurine metabolism	1	3	1
Cyanoamino acid metabolism	1	1	1
Starch and sucrose metabolism	1	2	1
Other glycan degradation	1	1	1
Glyoxylate and dicarboxylate metabolism	1	1	1
Propanoate metabolism	1	2	1
One carbon pool by folate	1	1	1
Retinol metabolism	1	2	1
Drug metabolism - cytochrome P450	1	4	1
Carbon metabolism	1	1	1
2-Oxocarboxylic acid metabolism	1	1	1
Biosynthesis of amino acids	1	1	1
mRNA surveillance pathway	1	5	1
DNA replication	1	1	1
Proteasome	1	6	1
Phosphatidylinositol signaling system	1	2	1
Neuroactive ligand-receptor interaction	1	8	1
SNARE interactions in vesicular transport	1	1	1
Protein processing in endoplasmic reticulum	1	4	1
Endocytosis	1	14	1
PI3K-Akt signaling pathway	1	33	1
Apoptosis	1	3	1
Cardiac muscle contraction	1	2	1
Hedgehog signaling pathway	1	9	1
Hematopoietic cell lineage	1	5	1
Natural killer cell mediated cytotoxicity	1	4	1
Circadian rhythm	1	4	1
Inflammatory mediator regulation of TRP channels	1	7	1
Thyroid hormone signaling pathway	1	6	1
Adipocytokine signaling pathway	1	3	1
Type II diabetes mellitus	1	8	1
Vasopressin-regulated water reabsorption	1	1	1
Fat digestion and absorption	1	1	1
Vitamin digestion and absorption	1	1	1
Huntington's disease	1	5	1
Hepatitis B	1	16	1
Viral carcinogenesis	1	20	1
MicroRNAs in cancer	1	8	1
Basal cell carcinoma	1	10	1
Melanoma	1	14	1
Chronic myeloid leukemia	1	6	1
Central carbon metabolism in cancer	1	4	1
Allograft rejection	1	3	1
Arrhythmogenic right ventricular cardiomyopathy (ARVC)	1	7	1
Valine, leucine and isoleucine degradation	1	2	2
D-Arginine and D-ornithine metabolism	1	1	2
Glycerophospholipid metabolism	1	9	2
Arachidonic acid metabolism	1	5	2
Nicotinate and nicotinamide metabolism	1	5	2
Sulfur metabolism	1	2	2
Cell cycle	1	5	2
Sulfur relay system	1	2	2
Phagosome	1	2	2
Vascular smooth muscle contraction	1	18	2
Dorso-ventral axis formation	1	6	2
Progesterone-mediated oocyte maturation	1	21	2
Non-small cell lung cancer	1	4	2
Valine, leucine and isoleucine biosynthesis	1	1	3
Glycosaminoglycan biosynthesis - chondroitin sulfate / dermatan sulfate	1	4	3
Glycosphingolipid biosynthesis - ganglio series	1	1	3
GABA: gamma-aminobutyric acid, TGF: transforming growth factor, ECM: extracellular matrix, FoxO: forkhead box O, Rap: rhoptry-associated protein, mTOR: mechanistic target of rapamycin, SNARE: soluble N-ethylmaleimide-sensitive factor attachment protein receptor, PI3K-Akt: phosphatidylinositol 3-kinase- protein kinase B, TRP: transient receptor potential

## Sheet: supplementary table S 5
Supplementary Table S5. Pathway analysis for miRNA with fold change greater than 7.
KEGG_PATHWAY	P-Value	Count	%		Benjamini
Pathways in cancer	1.3e-06	77	3.5		0.00038
Proteoglycans in cancer	2.2e-05	44	2		0.0031
Transcriptional misregulation in cancer	4.1e-05	38	1.7		0.0039
Focal adhesion	4.6e-05	44	2		0.0033
Glutamatergic synapse	5.2e-05	29	1.3		0.003
Signaling pathways regulating pluripotency of stem cells	7.2e-05	33	1.5		0.0034
FoxO signaling pathway	7.3e-05	32	1.4		0.0029
Oxytocin signaling pathway	0.00012	34	1.5		0.0043
MAPK signaling pathway	0.0004	48	2.2		0.012
Ras signaling pathway	0.00041	44	2		0.012
Wnt signaling pathway	0.00069	30	1.3		0.018
Retrograde endocannabinoid signaling	0.00076	24	1.1		0.018
Long-term potentiation	0.00085	18	0.8		0.018
AMPK signaling pathway	0.0012	27	1.2		0.024
Ubiquitin mediated proteolysis	0.0013	29	1.3		0.025
Neurotrophin signaling pathway	0.0018	26	1.2		0.031
Hippo signaling pathway	0.003	30	1.3		0.049
Axon guidance	0.004	26	1.2		0.061
Gap junction	0.004	20	0.9		0.059
Dopaminergic synapse	0.0045	26	1.2		0.062
cAMP signaling pathway	0.0049	36	1.6		0.064
Adherens junction	0.0052	17	0.8		0.065
GnRH signaling pathway	0.0059	20	0.9		0.071
Adrenergic signaling in cardiomyocytes	0.0062	27	1.2		0.071
Insulin secretion	0.0063	19	0.9		0.069
Colorectal cancer	0.0085	15	0.7		0.089
Chemokine signaling pathway	0.01	33	1.5		0.1
Insulin signaling pathway	0.012	26	1.2		0.11
Endometrial cancer	0.012	13	0.6		0.11
TGF-beta signaling pathway	0.012	18	0.8		0.11
Rap1 signaling pathway	0.012	36	1.6		0.11
Regulation of actin cytoskeleton	0.012	36	1.6		0.11
Pancreatic cancer	0.013	15	0.7		0.11
Inflammatory mediator regulation of TRP channels	0.013	20	0.9		0.11
GABAergic synapse	0.014	18	0.8		0.11
Renal cell carcinoma	0.015	15	0.7		0.11
Long-term depression	0.015	14	0.6		0.12
Gastric acid secretion	0.016	16	0.7		0.11
ErbB signaling pathway	0.017	18	0.8		0.12
Progesterone-mediated oocyte maturation	0.017	18	0.8		0.12
Thyroid hormone signaling pathway	0.018	22	1		0.13
Circadian entrainment	0.02	19	0.9		0.13
Cholinergic synapse	0.024	21	0.9		0.16
Oocyte meiosis	0.024	21	0.9		0.16
Dilated cardiomyopathy	0.026	17	0.8		0.16
Fc gamma R-mediated phagocytosis	0.026	17	0.8		0.16
Morphine addiction	0.026	18	0.8		0.16
Dorso-ventral axis formation	0.028	8	0.4		0.17
Starch and sucrose metabolism	0.028	9	0.4		0.17
Estrogen signaling pathway	0.029	19	0.9		0.16
Chronic myeloid leukemia	0.03	15	0.7		0.17
SNARE interactions in vesicular transport	0.033	9	0.4		0.18
Endocytosis	0.034	38	1.7		0.18
Choline metabolism in cancer	0.034	19	0.9		0.18
Platelet activation	0.036	23	1		0.18
Prostate cancer	0.038	17	0.8		0.19
PI3K-Akt signaling pathway	0.04	51	2.3		0.2
Notch signaling pathway	0.041	11	0.5		0.2
Calcium signaling pathway	0.048	29	1.3		0.23
Central carbon metabolism in cancer	0.054	13	0.6		0.25
Melanogenesis	0.057	18	0.8		0.26
T cell receptor signaling pathway	0.057	18	0.8		0.26
Glioma	0.06	13	0.6		0.26
ECM-receptor interaction	0.064	16	0.7		0.27
Amphetamine addiction	0.066	13	0.6		0.28
Serotonergic synapse	0.075	19	0.9		0.31
Sphingolipid signaling pathway	0.084	20	0.9		0.33
Salmonella infection	0.084	15	0.7		0.33
mRNA surveillance pathway	0.088	16	0.7		0.34
Type II diabetes mellitus	0.088	10	0.4		0.33
Amoebiasis	0.089	18	0.8		0.33
Glucagon signaling pathway	0.092	17	0.8		0.34
Hepatitis B	0.096	23	1		0.34
Acute myeloid leukemia	0.097	11	0.5		0.34
Non-small cell lung cancer	0.097	11	0.5		0.34
NOD-like receptor signaling pathway	0.097	11	0.5		0.34
Small cell lung cancer	0.098	15	0.7		0.34
FoxO: forkhead box O, MAPK: mitogen-activated protein kinases, AMPK: AMP-activated protein kinase, cAMP: Cyclic adenosine monophosphate, GnRH: Gonadotropin-releasing hormone, TGF: transforming growth factor, Rap: rhoptry-associated protein, TRP: transient receptor potential, GABA: gamma-aminobutyric acid, SNARE: soluble N-ethylmaleimide-sensitive factor attachment protein receptor, PI3K-Akt: phos…

## Sheet: supplementary table S6 
Supplementary Table S6. Extracellular matrix (ECM) target genes with fold changes greater than 7 and scores of 95 or higher.
hsa-miR-4672	SYT1	KHDRBS2	TMEM64	CDKN1B	HERC2	ZNF385B	BCL9	NREP	CLCN4	HNRNPA0	SLF2	SGSM2	CSNK1D	TMEM108	ABI1	NAP1L2	WDR26	DIP2B	RTF1	UBR5	DNM1L	SGIP1	PURB	ACSL3	EBF1	PJA2	CTCF	ANKFY1	SRSF10	PTBP3	ANKRD45	R3HDM1	ZZZ3	KLC1	MAP3K8	C6orf136	STUB1	GNAI1	PRPF39	KIT	PCMT1	ZFP36L1	PCDH18	CEP70	ACVR2A	EIF3J	FUT9	DYRK2	PCBP1
hsa-miR-1288-3p	ZFC3H1	FOXO1
hsa-miR-3692-5p	HIF1A	RASSF8	URM1	POU2F1	REPS2	HIPK3	ZNF704	LAMC3	PPP2R5E	TSC1
hsa-miR-30b-3p	IRGQ	CBX5	PHACTR4	ELK1	PAPOLG	HOOK3	ARID2	ZNF544	RBMS2	MYO10	RRP15	NDST1	GNL3L	APOBEC3F
hsa-miR-1290	SGO1	HTRA3	RTKN2	OSBPL6	ACER3	EHHADH	AKAP2	PALM2-AKAP2	GTF2I	CFTR	KCNAB1	ANKRD13C	ADARB2	ITGA4	ATF7IP	OGN	EMP2	AKAP7	CBLL1	KDM5A	MSR1	GOLGA1	NRXN1	EFNA5	ONECUT2	FAM19A5	SLC4A7	CBFA2T3	ARL4C	WDR77	BPTF
hsa-miR-4456	ZNF268	SOGA1	ERC1	ZNF131	ZNF609	FOXP4	SMURF1	PDGFRB	NFIA	BBX
hsa-miR-21-5p	YOD1	FASLG	PRDM11	VCL	ZNF367	SKP2	TGFBI	IL12A	RAB6D	ADGRG2	RALGPS2	PLAG1	RBPJ	PELI1	CREBRF	KRIT1	SCML2	RSAD2	PBRM1	GATAD2B	PLEKHA1	FGF18	PPP1R3B
hsa-miR-30c-1-3p	AKAP6	MARCKSL1	KRT222	MDGA2	CLIC5	VGLL3	DYDC2	ATG16L2
SYT1: synaptotagmin 1, KHDRBS2: KH RNA binding domain containing, signal transduction associated 2, TMEM64:transmembrane protein 64, CDKN1B: cyclin dependent kinase inhibitor 1B, HERC2:HECT and RLD domain containing E3 ubiquitin protein ligase 2, ZNF385B: zinc finger protein 385B, BCL9: transcription coactivator, NREP: neuronal regeneration related protein, CLCN4: chloride voltage-gated channel 4…
SYT1: synaptotagmin 1, KHDRBS2: KH RNA binding domain containing, signal transduction associated 2, TMEM64:transmembrane protein 64, CDKN1B: cyclin dependent kinase inhibitor 1B, HERC2:HECT and RLD domain containing E3 ubiquitin protein ligase 2, ZNF385B: zinc finger protein 385B, BCL9: transcription coactivator, NREP: neuronal regeneration related protein, CLCN4: chloride voltage-gated channel 4…
[truncated: 4 more columns]
